# Supplementary material for: DISSeCT: An unsupervised framework for high-resolution mapping of rodent behavior using inertial sensors
Source: PLoS Biol. 2025 Oct 9;23(10):e3003431. doi: 10.1371/journal.pbio.3003431 (PMC12527166; doi:10.1371/journal.pbio.3003431)
Supplement: S1 Data — This .csv file contains per-segment average head pitch and roll angles (see Methods). Each row corresponds to one segment. The first column (window_id) provides the unique segment identifier. The second and third columns (mu_pitch and mu_roll) contain the per-segment average head pitch and roll angles, respectively. The fourth column (cluster) indicates the cluster assignment of each segment. (CSV) [file pbio.3003431.s008.csv]

window_id	mu_pitch	mu_roll	cluster
20211213_AM-RF010-02-0002287-0002363	-3.156940937724854	8.278379399207635	13
20211213_AM-RF010-02-0003770-0003864	-14.98693787987455	13.09241833137275	13
20211213_AM-RF010-02-0004311-0004460	-16.74622745457575	12.368666703883125	13
20211213_AM-RF010-02-0004528-0004761	-16.043012412106865	8.967552201320265	13
20211213_AM-RF010-02-0004807-0005232	-26.07489540571514	3.951346955050746	46
20211213_AM-RF010-02-0007239-0007346	8.110230983665291	1.4305837492575935	13
20211213_AM-RF010-02-0019160-0019285	8.799550205871538	-4.787372017884656	13
20211213_AM-RF010-02-0019436-0019739	-21.462371630839925	-3.1289603805114266	46
20211213_AM-RF010-02-0020611-0020803	-23.397752566672096	-6.849205832242691	46
20211213_AM-RF010-02-0022233-0022512	-48.96034188349278	4.991605442100158	37
20211213_AM-RF010-02-0023019-0023231	-4.530187173251849	-8.289024423339978	13
20211213_AM-RF010-02-0026542-0026892	-24.884214735333774	-0.9710858758282402	46
20211213_AM-RF010-02-0028120-0028630	-29.88448079195207	5.45198474857689	37
20211213_AM-RF010-02-0029559-0029755	-13.130063534884286	6.208670117305004	46
20211213_AM-RF010-02-0030667-0031576	-26.610628945231316	7.888853428698056	37
20211213_AM-RF010-02-0037102-0037363	-44.06903814881699	13.578493961252104	37
20211213_AM-RF010-02-0038124-0038885	-47.26079243469904	5.425647340890589	37
20211213_AM-RF010-02-0067132-0067244	1.2759973394521305	-0.1999507977563467	13
20211213_AM-RF010-02-0067490-0068159	-63.562883177452015	-10.740582036470736	37
20211213_AM-RF010-02-0076409-0076568	-1.933643149381744	5.810280102269265	13
20211213_AM-RF010-02-0077498-0077587	-3.4665567688468766	1.3841508266159612	13
20211213_AM-RF010-02-0078162-0078566	-23.032075474855397	4.987546827781447	37
20211213_AM-RF010-02-0078855-0079591	-37.926317937838526	20.619164487021216	37
20211213_AM-RF010-02-0083235-0083358	-1.0645617007498795	5.5143713732170925	13
20211213_AM-RF010-02-0098339-0098434	-10.437634628057499	-3.676227904698769	13
20211213_AM-RF010-02-0099705-0100073	-13.034445632015562	29.81402475882372	46
20211213_AM-RF010-02-0101121-0101220	13.781161517981246	-15.718846492373565	13
20211213_AM-RF010-02-0106476-0106654	-2.629938406988345	14.872728859211325	13
20211213_AM-RF010-02-0109758-0110250	-17.704331882395596	8.822691582905906	46
20211213_AM-RF010-02-0110250-0110384	16.189124365283963	11.032257864611124	13
20211213_AM-RF010-02-0112858-0113348	-48.410106513215204	15.42137812223659	37
20211213_AM-RF010-02-0113634-0113752	3.8594569137689367	-0.05331990124965257	13
20211213_AM-RF010-02-0114045-0114416	-33.703476780862154	3.3565964661276473	37
20211213_AM-RF010-02-0115672-0115734	-1.3964309164450832	8.90944858771692	13
20211213_AM-RF010-02-0116318-0116475	10.917812598782612	8.463781368954377	13
20211213_AM-RF010-02-0117337-0117686	-2.988358597056138	9.748092892371876	46
20211213_AM-RF010-02-0120733-0120836	-5.989499181414995	22.512674982280508	13
20211213_AM-RF010-02-0122416-0123029	-20.60871386978025	8.168490613119872	46
20211213_AM-RF010-02-0123216-0123323	15.667642984683452	8.190898744452417	13
20211213_AM-RF010-02-0124322-0124405	-0.5556466717814955	12.93615888427939	13
20211213_AM-RF010-02-0126034-0126266	-6.183791010147113	13.650486246851985	46
20211213_AM-RF010-02-0126885-0127087	-3.058003127130939	10.03731781163618	46
20211213_AM-RF010-02-0129759-0129871	16.931747196169113	-1.0554716031589961	13
20211213_AM-RF010-02-0130378-0130502	-12.153076360135682	4.419480949520659	13
20211213_AM-RF010-02-0131511-0131642	5.616187791403336	6.341444918865096	13
20211213_AM-RF010-02-0131868-0131953	-14.51772565772406	14.81959459893949	13
20211213_AM-RF010-02-0134799-0134855	-18.601476070543992	12.193322601473962	13
20211213_AM-RF010-02-0135304-0135501	-15.61870620075999	18.547855129988694	46
20211213_AM-RF010-02-0135804-0136531	-30.541217845614735	1.6612263725565972	37
20211213_AM-RF010-02-0136700-0137232	-33.967850892308086	16.611178113001543	37
20211213_AM-RF010-02-0137353-0138152	-33.62726886125887	36.245707714847995	37
20211213_AM-RF010-02-0147891-0148006	-4.287026735922011	-16.377441310642652	13
20211213_AM-RF010-02-0150142-0150251	16.72892993830472	5.485841313224338	13
20211213_AM-RF010-02-0151270-0151514	-10.60045769520118	-14.467507820350045	46
20211213_AM-RF010-02-0151550-0151691	-25.50309206543947	-2.75155533160271	13
20211213_AM-RF010-02-0152604-0152891	-16.431208622215497	-25.522159597989056	46
20211213_AM-RF010-02-0152947-0153204	-8.250004369760584	-6.770936940336692	46
20211213_AM-RF010-02-0153810-0153920	1.3815441873563288	-11.919223139766217	13
20211213_AM-RF010-02-0154900-0155000	-7.671643467944815	-13.578101127320258	13
20211213_AM-RF010-02-0162393-0162523	-5.154406669117651	7.41073583479579	13
20211213_AM-RF010-02-0162674-0162822	-13.142448045189262	3.6082332416040814	13
20211213_AM-RF010-02-0163320-0163418	-2.383498259703293	0.27993778952188914	13
20211213_AM-RF010-02-0164801-0165052	0.760420834547865	4.664189976497135	46
20211213_AM-RF010-02-0166919-0167054	-13.014950593751758	12.39659327643689	13
20211213_AM-RF010-02-0167942-0168285	-21.826265966235166	-4.456088597518385	46
20211213_AM-RF010-02-0168285-0168391	21.73392955311138	-3.49789755258867	13
20211213_AM-RF010-02-0168594-0168795	-1.7316373564248122	-12.613304629745333	13
20211213_AM-RF010-02-0177060-0177740	-13.166039967763703	-14.11725783247519	46
20211213_AM-RF010-02-0181201-0181313	-13.672277001741719	9.51054670260558	13
20211213_AM-RF010-02-0181637-0182095	-28.7689871059207	-5.354100623571267	46
20211213_AM-RF010-02-0183225-0183381	-43.856066407877265	-7.459610303957292	37
20211213_AM-RF010-02-0186122-0186389	-15.745536057594519	-13.48577300761869	46
20211213_AM-RF010-02-0186434-0187217	-52.45350722252858	-3.2849669105321015	37
20211213_AM-RF010-02-0187761-0188718	-53.83932418067034	11.513080235174037	37
20211213_AM-RF010-02-0189186-0189838	-34.69077736135225	0.305420902001828	37
20211213_AM-RF010-02-0190020-0190292	-24.765864383178826	-4.286449957071627	46
20211213_AM-RF010-02-0192592-0192727	4.465917306380962	-4.96238892399278	13
20211213_AM-RF010-02-0193411-0193491	-22.242505891331113	-9.0455415838568	13
20211213_AM-RF010-02-0193491-0193572	10.41157163084643	-12.292732210444841	13
20211213_AM-RF010-02-0194253-0194343	6.646994007307591	-2.874888650693276	13
20211213_AM-RF010-02-0196256-0196431	13.071720000179582	-10.645954400798562	13
20211213_AM-RF012-00-0000681-0000941	-27.00307458243766	-3.361275763041965	46
20211213_AM-RF012-00-0001382-0001743	-21.822123988327405	8.89205588408074	46
20211213_AM-RF012-00-0001925-0002849	-32.15765810447062	5.19028889142492	37
20211213_AM-RF012-00-0002866-0003067	6.689192946338813	18.172276043727884	13
20211213_AM-RF012-00-0003132-0003470	-25.910805689798963	5.990469946029728	46
20211213_AM-RF012-00-0004314-0004682	-35.27662625585656	-5.041974370586035	37
20211213_AM-RF012-00-0005563-0005674	-9.65766130491123	-3.1093346890952245	13
20211213_AM-RF012-00-0006076-0006277	-11.518720173985331	0.07211563052625682	46
20211213_AM-RF012-00-0006277-0006715	-15.763435292039167	-4.70127552652008	46
20211213_AM-RF012-00-0007153-0007358	-9.87466010003866	-4.55024397377221	46
20211213_AM-RF012-00-0007658-0008033	-26.393392797165244	-5.010901818668164	46
20211213_AM-RF012-00-0008033-0008148	8.101439469403957	-2.038392546426037	13
20211213_AM-RF012-00-0008305-0008412	9.384421122875969	3.433298486883267	13
20211213_AM-RF012-00-0009055-0009133	-12.983102752218425	11.036269216558331	13
20211213_AM-RF012-00-0009227-0009732	-37.91303046760376	-3.259153045030404	37
20211213_AM-RF012-00-0009779-0010078	-30.86352564561892	-5.316634283665402	37
20211213_AM-RF012-00-0011186-0011421	-5.020576894012446	4.850837491407803	46
20211213_AM-RF012-00-0011421-0011775	-27.421180605161148	4.038528341950516	46
20211213_AM-RF012-00-0013567-0014057	-25.939007162552166	2.8157750191197315	37
20211213_AM-RF012-00-0014132-0014534	-17.8040634583822	4.5481447798511825	46
20211213_AM-RF012-00-0014534-0014771	-2.212423884041494	3.855273249795322	13
20211213_AM-RF012-00-0015177-0016021	-19.88727392581671	-4.2609085009453205	37
20211213_AM-RF012-00-0016127-0016679	-44.7483460056528	-5.09854749194851	37
20211213_AM-RF012-00-0016679-0016822	-10.715302519576179	-2.3990838442825964	13
20211213_AM-RF012-00-0019512-0019803	-29.426619845497815	10.668958520423155	46
20211213_AM-RF012-00-0019803-0020143	-10.433007931136503	14.226642414003235	46
20211213_AM-RF012-00-0020746-0021065	-5.03470564571566	17.869159856022886	46
20211213_AM-RF012-00-0021117-0021459	-27.79020909366838	11.825619231272226	37
20211213_AM-RF012-00-0021731-0022056	-10.883531180412048	15.464071690033917	46
20211213_AM-RF012-00-0022331-0022572	-24.401127784119964	8.828610641146229	46
20211213_AM-RF012-00-0022746-0022949	-21.120185596446884	11.24978112348636	46
20211213_AM-RF012-00-0022949-0023032	0.8563010587049019	16.08138677039317	13
20211213_AM-RF012-00-0023484-0023636	5.406848806261851	4.214154550325052	13
20211213_AM-RF012-00-0024088-0024254	-3.0811997424271107	7.84720138009325	13
20211213_AM-RF012-00-0024370-0024597	-16.251596303813773	0.5422750139527631	46
20211213_AM-RF012-00-0024597-0024776	1.8751191504506846	4.006986327744115	13
20211213_AM-RF012-00-0025183-0025711	-15.71418934646394	4.0036438883639205	46
20211213_AM-RF012-00-0026344-0026725	-7.622263637622893	17.844240941209303	46
20211213_AM-RF012-00-0026785-0027227	-32.83624748467868	5.615158233846918	37
20211213_AM-RF012-00-0027436-0027796	-31.98796260144585	9.26910385842299	37
20211213_AM-RF012-00-0027796-0028015	-9.864164368801188	14.631179198343721	46
20211213_AM-RF012-00-0028791-0029123	-14.314672920992761	5.797606569155486	46
20211213_AM-RF012-00-0029910-0030171	-24.634687970014916	6.927183622115219	46
20211213_AM-RF012-00-0031218-0031333	-16.25901559806276	9.568004512538252	13
20211213_AM-RF012-00-0031387-0031928	-33.32370630751592	6.729310221214149	37
20211213_AM-RF012-00-0031928-0032022	-1.5670953390811166	2.4010992117784435	13
20211213_AM-RF012-00-0032103-0032264	-5.88122790286834	-0.310095141278028	13
20211213_AM-RF012-00-0032665-0032726	4.303596185748654	0.3245157685705926	13
20211213_AM-RF012-00-0033051-0033584	-30.04728163250566	-2.9230216937356475	46
20211213_AM-RF012-00-0034340-0034627	-15.758245850965974	-2.0471259957440426	46
20211213_AM-RF012-00-0034707-0035181	-31.645769816941574	1.9179259811651737	37
20211213_AM-RF012-00-0037362-0037814	-34.07198234037154	4.093098173621246	37
20211213_AM-RF012-00-0037947-0038031	-9.336778011922101	2.6511052368824406	13
20211213_AM-RF012-00-0038203-0038480	-12.639527002833425	-0.1883148988543543	46
20211213_AM-RF012-00-0039376-0039481	15.948073801119126	5.143292858609434	13
20211213_AM-RF012-00-0039622-0039722	-3.338668187536008	1.3508853366753866	13
20211213_AM-RF012-00-0040070-0040499	-9.757787276040952	6.505965477757672	46
20211213_AM-RF012-00-0040897-0041204	-25.27905943156668	-0.2793059068777586	46
20211213_AM-RF012-00-0041944-0042032	4.21192643819141	14.927822442890472	13
20211213_AM-RF012-00-0042347-0042664	-27.906368582869298	5.706929226594554	46
20211213_AM-RF012-00-0042853-0043518	-42.98688272613215	2.1779099417387893	37
20211213_AM-RF012-00-0043834-0044510	-10.11814265692865	-9.790340551138597	46
20211213_AM-RF012-00-0046628-0046957	-4.218323343592018	10.85060171128229	46
20211213_AM-RF012-00-0046957-0047058	1.6405431174452456	11.052018205771246	13
20211213_AM-RF012-00-0048432-0048640	-1.3839170892784631	9.547476192191814	13
20211213_AM-RF012-00-0051263-0051454	3.3856227336904587	-8.993017755719226	13
20211213_AM-RF012-00-0051532-0051750	-25.15720194990925	1.135244131548873	46
20211213_AM-RF012-00-0051899-0052486	-20.860864119721143	-1.8621107830905967	37
20211213_AM-RF012-00-0052998-0053196	5.459441275111087	-5.049358654876793	13
20211213_AM-RF012-00-0055233-0055400	-5.789533507155438	-13.34378982505578	13
20211213_AM-RF012-00-0055812-0056496	-32.47769587870797	-2.2879054813411055	37
20211213_AM-RF012-00-0056897-0057606	-58.64309748753039	33.9544620807798	37
20211213_AM-RF012-00-0057736-0057985	-7.06259792705586	5.352725247160752	46
20211213_AM-RF012-00-0058409-0059208	-39.76495461872667	-2.39058629046378	37
20211213_AM-RF012-00-0059873-0060437	-25.690536723822582	-2.90393949052445	37
20211213_AM-RF012-00-0062657-0062927	-17.795568027913	-3.3642842380124938	46
20211213_AM-RF012-00-0064624-0065058	-11.547551389484003	6.6361888547799985	46
20211213_AM-RF012-00-0065354-0065549	-19.98816596569103	5.8637140495574425	46
20211213_AM-RF012-00-0065610-0066025	-26.24821322612768	5.3910805241502775	46
20211213_AM-RF012-00-0066601-0066929	-36.648035371700004	13.354651711436729	37
20211213_AM-RF012-00-0067197-0067589	-36.110418497127675	3.0451009726082243	37
20211213_AM-RF012-00-0067589-0067732	2.6605436422737796	6.7423177403065475	13
20211213_AM-RF012-00-0068137-0068246	0.8178647899963076	2.873845864672179	13
20211213_AM-RF012-00-0068564-0068739	-20.49740520570976	5.779326767819365	46
20211213_AM-RF012-00-0068739-0068828	7.09050060974199	2.316029764412484	13
20211213_AM-RF012-00-0070461-0070668	-0.16647251502799584	-4.065095154000538	13
20211213_AM-RF012-00-0071215-0071468	-23.567278203849014	-5.532327144538462	46
20211213_AM-RF012-00-0073841-0074132	-34.30953700340383	1.326605659735198	46
20211213_AM-RF012-00-0079280-0079652	-56.859510862889316	-8.524365540239435	37
20211213_AM-RF012-00-0081043-0081204	-5.9544680203761935	9.70959816397585	13
20211213_AM-RF012-00-0081245-0081507	-2.7052235064103463	-0.6962767711007113	46
20211213_AM-RF012-00-0082315-0082725	-10.864438760720358	3.932019313605079	46
20211213_AM-RF012-00-0083437-0083929	2.125961439908357	7.840200950599507	46
20211213_AM-RF012-00-0084337-0084990	-26.016592667225517	7.054740695256157	46
20211213_AM-RF012-00-0086318-0086697	-25.80349501109383	2.5726248393647295	46
20211213_AM-RF012-00-0087370-0087649	-22.871898439830368	7.5721168606393	46
20211213_AM-RF012-00-0089276-0090286	-60.93312121548361	6.6395052350153145	37
20211213_AM-RF012-00-0091880-0092895	-33.17264745869609	-7.514466873338377	37
20211213_AM-RF012-00-0093444-0094372	-40.721643768420186	0.9401089611753376	37
20211213_AM-RF012-00-0095482-0095865	-37.94808441702817	5.21675783537689	37
20211213_AM-RF012-00-0096390-0096700	-16.9740487674243	0.6404553630466941	46
20211213_AM-RF012-00-0098232-0098471	0.7413227257363431	4.42188277317147	13
20211213_AM-RF012-00-0098978-0099210	-19.709887924822905	-0.10815555338551988	46
20211213_AM-RF012-00-0099502-0099687	-4.134888058615042	-7.198695217899528	46
20211213_AM-RF012-00-0100269-0100408	1.678945842894918	-1.5036128948714025	13
20211213_AM-RF012-00-0100605-0101177	-22.958958547273873	-4.832292119560257	37
20211213_AM-RF012-00-0101366-0101524	-12.778353757948604	-2.4737918316902676	13
20211213_AM-RF012-00-0105520-0105809	-0.7767448851374533	4.17721189370528	46
20211213_AM-RF012-00-0106752-0107536	-18.72391488192132	5.168178957517014	46
20211213_AM-RF012-00-0110784-0111328	-30.601452761765124	8.68536687191074	46
20211213_AM-RF012-00-0112060-0112193	0.006548810738418705	-1.899258665010695	13
20211213_AM-RF012-00-0113534-0113873	-14.267913950677947	8.128637552407579	46
20211213_AM-RF012-00-0113873-0114682	-31.125979110013688	6.912616771379425	37
20211213_AM-RF012-00-0114912-0115008	2.2950416326509	8.930676684280254	13
20211213_AM-RF012-00-0115086-0115374	-20.720532569203115	3.722176383891054	46
20211213_AM-RF012-00-0115717-0116311	-14.277505772626174	7.305028523956045	46
20211213_AM-RF012-00-0117081-0117249	-12.863540046776288	6.0058045136711735	13
20211213_AM-RF012-00-0117486-0117573	5.6691841497576485	7.625650741993648	13
20211213_AM-RF012-00-0122037-0122346	-9.104397161764258	5.78437093937968	46
20211213_AM-RF012-00-0125075-0125471	-11.374434339296517	-1.1918728318160419	46
20211213_AM-RF012-00-0126408-0126938	-6.132986306879908	5.831356152195485	46
20211213_AM-RF012-00-0128116-0128868	-5.9350407756033166	-2.4820367017743203	46
20211213_AM-RF012-00-0129866-0130125	-2.2245226986355964	3.346455392994599	46
20211213_AM-RF012-00-0133682-0133955	-3.3820266133487804	2.2657285360170505	46
20211213_AM-RF012-00-0133992-0134240	-4.457538439251881	5.620204953238171	46
20211213_AM-RF012-00-0134727-0134844	-15.409504674551034	2.9701733947604785	46
20211213_AM-RF012-00-0135291-0135826	-31.200112820900543	-8.853402356174149	46
20211213_AM-RF012-00-0135989-0136664	-41.03834815617578	-15.105138517356172	37
20211213_AM-RF012-00-0136664-0136911	-13.50187377812515	-3.9429758933426653	46
20211213_AM-RF012-00-0141041-0141198	-7.713184256040803	12.442366108602185	13
20211213_AM-RF012-00-0141787-0142197	-28.404856521791476	-9.061252287911378	37
20211213_AM-RF012-00-0142806-0143047	-12.954822999883095	-5.4700209242437845	46
20211213_AM-RF012-00-0143372-0143636	-26.089482630615343	-4.690497084213319	46
20211213_AM-RF012-00-0143636-0144190	-28.081478771608683	-11.706470051281865	46
20211213_AM-RF012-00-0146272-0146599	-23.107895596245353	-3.8836152953617673	46
20211213_AM-RF012-00-0148569-0149306	-40.628828575763364	16.369157281698623	37
20211213_AM-RF012-00-0149744-0149981	-11.776797723278367	3.4983401741145483	46
20211213_AM-RF012-00-0150216-0150920	-40.81927517729152	1.1805745461325061	37
20211213_AM-RF012-00-0152595-0153490	-43.47364321952736	-3.109840204291002	37
20211213_AM-RF012-00-0153723-0153971	-31.625523901200886	-5.84352256678918	46
20211213_AM-RF012-00-0155287-0155378	-14.938391169202514	-9.453528765166222	13
20211213_AM-RF012-00-0155428-0155840	-42.25199699306202	3.7555429539113234	37
20211213_AM-RF012-00-0155913-0156117	-4.098670848082293	2.8840163439906665	46
20211213_AM-RF012-00-0156166-0156478	-15.207010251388967	9.826006918277878	46
20211213_AM-RF012-00-0156755-0157488	-46.37919912227244	10.203519203783543	37
20211213_AM-RF012-00-0158100-0158997	-41.06452746063979	3.4218495148187604	37
20211213_AM-RF012-00-0159580-0160324	-41.63052664976641	7.342394366826379	37
20211213_AM-RF012-00-0160324-0160630	-31.61735799280492	25.46753629273744	37
20211213_AM-RF012-00-0161576-0162170	-51.37920498929179	10.790411053982433	37
20211213_AM-RF012-00-0169042-0169177	9.744006789855963	8.787660075671372	13
20211213_AM-RF012-00-0169383-0169601	-18.216035553216415	-2.1317801422387714	46
20211213_AM-RF012-00-0171891-0172206	-25.451482979724886	7.71754867217369	46
20211213_AM-RF012-00-0172415-0173101	-25.258359473497414	12.360060901007788	37
20211213_AM-RF012-00-0173101-0173286	5.727683728547254	11.939536803297012	13
20211213_AM-RF012-00-0174244-0174867	-43.95005621472518	14.25925839366504	37
20211213_AM-RF012-00-0185703-0185898	-45.00930115983367	-13.865995380801124	37
20211213_AM-RF012-00-0187369-0187993	-16.540744816681816	-2.775541112668442	46
20211213_AM-RF012-00-0187993-0188103	8.197176381373152	-2.876524888708641	13
20211213_AM-RF012-00-0188626-0188848	-6.67681643425508	-6.7163477180111455	46
20211213_AM-RF012-00-0190808-0191286	-42.96262698571385	21.97793770818888	37
20211213_AM-RF012-00-0191286-0191807	-37.228703924234026	7.29714831264102	37
20211213_AM-RF012-00-0192706-0193783	-29.012431944413496	-6.426316743191252	37
20211213_AM-RF012-00-0193844-0194352	-51.575315547833014	0.7330077716343691	37
20211213_AM-RF012-00-0194352-0195179	-36.22378431714967	-3.3616622477679936	37
20211213_AM-RF012-00-0196301-0196466	-5.633811043957984	-14.952992892813292	13
20211213_AM-RF012-00-0196547-0197038	-45.86305357688533	13.746337235093765	37
20211213_AM-RF012-00-0197038-0197475	-13.2774272488947	9.494874520246531	46
20211213_AM-RF012-00-0197765-0197919	3.7023791040635587	-9.10768976921918	13
20211213_AM-RF012-00-0205608-0206173	-15.953394074941462	-17.603578366047703	46
20211213_AM-RF012-00-0206256-0206874	-35.551844888957376	-15.50005199293045	37
20211213_AM-RF012-00-0209238-0209435	-6.550342851553389	-8.88652527979809	46
20211213_AM-RF012-00-0209611-0209998	-6.073193373711963	-12.975407234203889	46
20211213_AM-RF012-00-0213906-0214867	-29.76655207864016	10.86393653875485	37
20211213_AM-RF012-00-0224083-0224493	-3.051323796219702	-18.91611355061177	46
20211213_AM-RF012-00-0237420-0238004	-28.54269338714428	20.059630406385118	37
20211213_AM-RF012-00-0240516-0241373	-25.364202574208452	6.059345464840998	37
20211213_AM-RF012-00-0241373-0241497	-1.4199148238014587	9.296399532690922	13
20211213_AM-RF012-00-0242471-0242690	-5.805215686712094	7.7246099437655875	13
20211213_AM-RF012-00-0246512-0247667	-28.688604278505256	-12.88297430220649	37
20211213_AM-RF012-00-0249260-0249390	0.5606969807247935	-14.617937412902485	13
20211213_AM-RF012-00-0249842-0250354	-17.07466882379611	-1.730271445910417	46
20211213_AM-RF012-00-0250354-0251095	-25.04643105101233	-16.627330845323748	46
20211213_AM-RF012-00-0251826-0252380	-17.69094633566125	-3.669717479628436	46
20211213_AM-RF012-00-0252802-0253600	-0.89180254557433	-11.972109782337533	46
20211213_AM-RF012-00-0253600-0253691	12.156833290294157	-11.86781730976746	13
20211213_AM-RF012-00-0256862-0257183	-28.533835714820725	1.6784827000783535	37
20211213_AM-RF012-00-0257461-0258001	-28.014434835466183	-2.235983566072625	37
20211213_AM-RF012-00-0260828-0261373	-12.376567174288514	6.29376861372208	46
20211213_AM-RF012-00-0263886-0264260	-46.71942843101101	-7.811940593160937	37
20211213_AM-RF012-00-0265835-0266379	-10.57130174545555	-6.897690093449822	46
20211213_AM-RF012-00-0267540-0268054	-54.50230241673093	19.330184308890075	37
20211213_AM-RF012-00-0269301-0269529	0.5917106892875792	-13.656004315836471	13
20211213_AM-RF012-00-0270217-0270873	-20.3019910962741	0.7751003856159009	46
20211213_AM-RF012-00-0274034-0274757	-7.191746676838766	-16.320548195562747	46
20211213_AM-RF012-00-0277066-0278269	-35.0704690785458	13.49989804684945	37
20211213_AM-RF012-00-0278269-0279258	-46.6814699653648	7.818202703932185	37
20211213_AM-RF012-00-0283496-0284065	-33.78193176424503	-16.845987504896147	37
20211213_AM-RF012-00-0289819-0290076	-9.384095549200545	16.936157021257074	46
20211213_AM-RF012-00-0301607-0302282	-53.58197407235711	-22.096002237324996	37
20211213_AM-RF012-00-0303499-0304392	-46.40049408610726	15.477325690554808	37
20211213_AM-RF012-00-0304392-0305283	-29.36741767105016	18.313893966182018	37
20211213_AM-RF012-00-0321678-0322056	-1.2001425254415135	0.8368854265145921	46
20211213_AM-RF012-00-0323480-0323802	-39.680548513862135	-7.7653037817054384	37
20211213_AM-RF012-00-0323881-0324685	-5.7261824602338836	-9.734499213398891	46
20211213_AM-RF012-00-0325263-0326790	-29.11126755169189	-1.2293767584267639	37
20211213_AM-RF012-00-0329948-0330409	-38.667241768828426	-9.544498613907015	37
20211213_AM-RF012-00-0330939-0332397	-39.260586460000745	-12.647315040119647	37
20211213_AM-RF012-00-0332594-0333134	-42.375717566387316	-11.277995765791964	37
20211213_AM-RF012-00-0333837-0334068	-19.83979190086229	-22.336508233587427	46
20211213_AM-RF012-00-0336910-0337477	-49.986583556671654	12.982191286698614	37
20211213_AM-RF012-00-0337477-0337737	-34.592899296971346	20.262855959876404	37
20211213_AM-RF012-00-0356174-0356896	-35.397878407330566	-20.16129821610374	37
20211213_AM-RF012-00-0358619-0359116	-30.16748786885023	-15.948408988403672	37
20211213_AM-RF013-00-0000625-0000956	-36.038841102636695	-5.340202337470823	37
20211213_AM-RF013-00-0001130-0001594	-39.55254423851276	-7.390098439489134	37
20211213_AM-RF013-00-0001594-0002117	-27.227487502443964	0.16595677115950727	37
20211213_AM-RF013-00-0002820-0003976	-38.86235220434189	-1.527027914112761	37
20211213_AM-RF013-00-0003976-0004355	-22.812123531017715	-9.755454048695068	46
20211213_AM-RF013-00-0005087-0005619	-39.45868536741715	-3.110768565539711	37
20211213_AM-RF013-00-0005863-0006280	-31.23885367737762	-0.43147495322784973	37
20211213_AM-RF013-00-0006785-0006877	-6.103194077123196	3.08393364312147	13
20211213_AM-RF013-00-0006928-0007297	-34.82606185092386	4.634102028130831	37
20211213_AM-RF013-00-0007334-0008091	-48.19497586470107	2.0808378453699325	37
20211213_AM-RF013-00-0008750-0008851	-13.127200841403535	-8.03981744076148	13
20211213_AM-RF013-00-0009731-0010797	-37.56690580890097	-7.575669830572893	37
20211213_AM-RF013-00-0011043-0011651	-39.625515437049984	-1.8079283395593744	37
20211213_AM-RF013-00-0011976-0012085	-5.358968536837438	1.9710633339165495	13
20211213_AM-RF013-00-0012972-0013492	-38.13608108768302	9.598353238355724	37
20211213_AM-RF013-00-0013792-0014067	-12.747639758395497	1.4407027363719374	46
20211213_AM-RF013-00-0014280-0014671	-40.30165937505694	0.12045263831030628	37
20211213_AM-RF013-00-0014671-0015156	-45.01476886631893	13.982360727750514	37
20211213_AM-RF013-00-0015253-0015555	-30.584841927489084	3.4211553953685594	37
20211213_AM-RF013-00-0016166-0016706	-34.32260723287645	5.717699382257146	37
20211213_AM-RF013-00-0018924-0019815	-34.2111482779569	-3.1424074868175045	37
20211213_AM-RF013-00-0020385-0021006	-53.76792616610656	-4.128878455237237	37
20211213_AM-RF013-00-0021006-0021614	-35.07942935291082	-1.177957232408059	37
20211213_AM-RF013-00-0021875-0022166	-13.471612593508862	-2.238334823509697	46
20211213_AM-RF013-00-0022166-0023033	-35.50698617362852	-4.140633488500328	37
20211213_AM-RF013-00-0024131-0024506	-26.891506336031227	-2.391685704004183	46
20211213_AM-RF013-00-0024699-0025048	-9.188015572498879	-3.6463872776181354	46
20211213_AM-RF013-00-0025048-0025465	-24.185143892695653	-3.7796209970772106	46
20211213_AM-RF013-00-0026415-0026724	-40.761188567583574	-5.988605104912519	37
20211213_AM-RF013-00-0026790-0027094	-18.175122871654967	-4.046808768568593	46
20211213_AM-RF013-00-0028520-0028792	-19.930327314943792	4.72409873560042	46
20211213_AM-RF013-00-0028985-0029292	-41.697548478321906	1.6765977266231198	37
20211213_AM-RF013-00-0030564-0030854	-45.45657114380321	1.522427158846099	37
20211213_AM-RF013-00-0030888-0031550	-34.4002966048386	4.136984027967529	37
20211213_AM-RF013-00-0032646-0033836	-33.94401682700562	8.369750556797474	37
20211213_AM-RF013-00-0033836-0033959	4.524271138078344	9.675151011925742	13
20211213_AM-RF013-00-0034292-0035104	-34.220557471513374	4.012602469386324	37
20211213_AM-RF013-00-0036473-0037564	-39.10035732079479	0.058965200408861655	37
20211213_AM-RF013-00-0037765-0038420	-36.546535756361656	-4.254075957913455	37
20211213_AM-RF013-00-0039617-0039799	-3.2945854174503957	-4.834254157589851	13
20211213_AM-RF013-00-0040819-0041679	-36.38054897809572	6.075648869787964	37
20211213_AM-RF013-00-0044319-0045010	-38.26576939093751	6.368444391066168	37
20211213_AM-RF013-00-0045107-0045522	-37.17596654887245	-1.0360744780184121	37
20211213_AM-RF013-00-0045693-0046488	-35.321697624629294	-2.0475556897730405	37
20211213_AM-RF013-00-0047734-0048323	-45.18603035159775	8.398147425198461	37
20211213_AM-RF013-00-0048377-0048556	-26.215392253917813	9.237831086869688	46
20211213_AM-RF013-00-0048767-0050045	-45.47642053133403	5.125404640270037	37
20211213_AM-RF013-00-0050045-0050559	-31.576609581497156	10.366899944907258	37
20211213_AM-RF013-00-0051743-0052403	-43.945816199477235	-0.2920523977410401	37
20211213_AM-RF013-00-0052403-0052527	-11.017855967047147	1.7661733628148666	13
20211213_AM-RF013-00-0052527-0052908	-11.081129633508642	-1.8151197727516972	46
20211213_AM-RF013-00-0055609-0055866	-5.698352208794302	4.343863002785109	46
20211213_AM-RF013-00-0055866-0055973	20.184153948463482	3.7997282319929266	13
20211213_AM-RF013-00-0056152-0056256	6.373856341072826	3.675171022991647	13
20211213_AM-RF013-00-0057502-0057705	-19.78676503833036	-8.6208275056669	46
20211213_AM-RF013-00-0058459-0058560	-8.665236741392041	-9.708345675552831	13
20211213_AM-RF013-00-0058598-0059491	-44.009773114089256	-8.979510229927277	37
20211213_AM-RF013-00-0060557-0060984	-34.62082715465025	-0.24241228891075797	37
20211213_AM-RF013-00-0061019-0061938	-46.64478812447157	3.3398331740176213	37
20211213_AM-RF013-00-0061980-0062396	-52.96618095698876	-0.8305108464682721	37
20211213_AM-RF013-00-0064756-0064983	-2.537796029896615	-2.0693272842042623	13
20211213_AM-RF013-00-0067191-0067498	-28.7661775280827	-7.038364371128107	46
20211213_AM-RF013-00-0067498-0067708	-7.4426720124977015	-3.768407752545023	46
20211213_AM-RF013-00-0068158-0069416	-38.17335852872121	-3.116721331697733	37
20211213_AM-RF013-00-0069508-0069826	-46.33267364127663	0.4538370518438334	37
20211213_AM-RF013-00-0070527-0070720	-25.406379852224262	-7.322229823558246	46
20211213_AM-RF013-00-0070908-0071551	-21.33591503461184	-2.55068763120017	46
20211213_AM-RF013-00-0071584-0072229	-44.39281124125089	-6.543454817431848	37
20211213_AM-RF013-00-0073378-0073832	-40.81010737941744	-2.012870233890445	37
20211213_AM-RF013-00-0074098-0074491	-35.51037339173656	-1.6696766441449615	37
20211213_AM-RF013-00-0075348-0076273	-44.12271375738554	4.855280699523163	37
20211213_AM-RF013-00-0076616-0076911	5.480083908754167	-2.2345709805696314	46
20211213_AM-RF013-00-0078817-0079396	-10.511628458983981	4.736505105178448	46
20211213_AM-RF013-00-0080129-0080571	-43.31968133084942	9.844406919904669	37
20211213_AM-RF013-00-0080834-0081172	-30.813156186494716	11.618336902938081	37
20211213_AM-RF013-00-0081592-0081846	-43.557710224704266	7.608076602277468	37
20211213_AM-RF013-00-0082001-0082652	-31.961253115456852	5.089329064843082	37
20211213_AM-RF013-00-0082652-0083135	-13.182326417242532	11.118498397848771	46
20211213_AM-RF013-00-0085760-0086410	-36.94098621795404	1.4630521930768334	37
20211213_AM-RF013-00-0089157-0089594	-40.79413739859399	-2.0217212237561926	37
20211213_AM-RF013-00-0089778-0090290	-44.94519134781038	-0.45905748879250124	37
20211213_AM-RF013-00-0091337-0091869	-38.86702415316603	-4.485366291508211	37
20211213_AM-RF013-00-0093020-0093254	-12.990100605315243	-6.650909183304634	46
20211213_AM-RF013-00-0093826-0093952	-7.761591734415239	8.516836892849732	13
20211213_AM-RF013-00-0094089-0094191	-0.6760302614119993	12.883785585854383	13
20211213_AM-RF013-00-0095334-0095692	-45.102578535252526	-0.04602638544183238	37
20211213_AM-RF013-00-0106646-0106980	-47.311440113809304	-4.565222104886347	37
20211213_AM-RF013-00-0107193-0107745	-33.28857567054702	3.594202203251799	37
20211213_AM-RF013-00-0107789-0108069	10.378077899759878	-0.2535382938448561	46
20211213_AM-RF013-00-0108069-0108344	-15.560167597701875	6.739362091924684	46
20211213_AM-RF013-00-0109918-0110305	-22.784340746665638	-1.5300398915197557	46
20211213_AM-RF013-00-0110889-0111345	-49.422698236469834	-9.911959349198705	37
20211213_AM-RF013-00-0111589-0112083	-50.7408945067959	11.575603960517897	37
20211213_AM-RF013-00-0112386-0113703	-44.33200792757359	-7.988648129371317	37
20211213_AM-RF013-00-0113819-0114273	-44.819454444557365	-1.133508932139059	37
20211213_AM-RF013-00-0115009-0115179	8.708108312962569	-3.3048284392162692	13
20211213_AM-RF013-00-0115417-0115532	3.8277362253483656	1.2369712046373802	13
20211213_AM-RF013-00-0115883-0116920	-44.345891719694045	7.267942394963947	37
20211213_AM-RF013-00-0117457-0117873	-28.795752131459658	4.8895192317768945	37
20211213_AM-RF013-00-0119607-0119864	-39.87757737773673	3.680226762936226	37
20211213_AM-RF013-00-0122484-0123253	-44.79536987300467	-4.428620712708008	37
20211213_AM-RF013-00-0123327-0123672	-36.17931866129396	-10.60268229618936	37
20211213_AM-RF013-00-0123878-0124765	-47.57657325514111	-0.7324106850427128	37
20211213_AM-RF013-00-0125015-0125332	-33.56805425177119	1.322750140064936	46
20211213_AM-RF013-00-0125862-0126315	-6.3967439506948285	5.9081946772204805	46
20211213_AM-RF013-00-0128522-0129708	-48.058490326533175	5.240702485138952	37
20211213_AM-RF013-00-0130847-0131931	-51.0651887080325	-4.16312784283637	37
20211213_AM-RF013-00-0132393-0132830	-50.4485325702575	3.1851142732708757	37
20211213_AM-RF013-00-0133608-0134654	-45.81342066261416	-0.09402638678423278	37
20211213_AM-RF013-00-0135212-0135789	-47.8208218783231	-4.356732686553264	37
20211213_AM-RF013-00-0137254-0137349	8.648934922706287	-1.8386111976216746	13
20211213_AM-RF013-00-0137816-0138601	-15.219091093231896	15.636339640971586	46
20211213_AM-RF013-00-0139369-0139607	-16.365906061891383	-2.229230142432268	46
20211213_AM-RF013-00-0139607-0139922	-18.18227757693832	-19.089459823350946	46
20211213_AM-RF013-00-0140679-0141328	-7.074562364579652	12.817774551962922	46
20211213_AM-RF013-00-0141328-0141844	-40.39018889768649	7.091950471048721	37
20211213_AM-RF013-00-0142618-0143844	-42.20336825186253	4.240780632807361	37
20211213_AM-RF013-00-0144325-0144435	4.950966765145903	8.97243703074678	13
20211213_AM-RF013-00-0144478-0144966	-51.069443394396934	0.5574431629711254	37
20211213_AM-RF013-00-0146095-0146239	-22.74545183267556	3.8981836232542233	46
20211213_AM-RF013-00-0146782-0147370	-36.29604033646181	4.206853891442483	37
20211213_AM-RF013-00-0147754-0147904	-13.054206278345102	4.336497321610591	46
20211213_AM-RF013-00-0150748-0150992	-2.1524599023373283	-5.456222418306387	46
20211213_AM-RF013-00-0151484-0151557	-12.508640457597364	-5.817759707102676	13
20211213_AM-RF013-00-0152117-0152463	-46.595916904693645	-2.7264796601467145	37
20211213_AM-RF013-00-0152528-0153229	-8.831900677330148	0.28227297250074984	46
20211213_AM-RF013-00-0153229-0153315	13.438129317699936	1.0875470267825604	13
20211213_AM-RF013-00-0153751-0154322	-9.953671943118788	-1.7283726070075838	46
20211213_AM-RF013-00-0154876-0155672	-8.735803120775982	-4.911867117919456	46
20211213_AM-RF013-00-0160316-0161081	-38.732084392047796	5.738448037214879	37
20211213_AM-RF013-00-0161143-0161655	-53.94173447133035	2.3500001333516325	37
20211213_AM-RF013-00-0161723-0161907	-11.457834118360045	5.362594932006195	46
20211213_AM-RF013-00-0162556-0163127	-10.260456447961737	5.945169353655395	46
20211213_AM-RF013-00-0164474-0165187	-60.2430086624931	-0.9186844126717524	37
20211213_AM-RF013-00-0165187-0165744	-43.51409642340065	-7.468572059397677	37
20211213_AM-RF013-00-0166527-0167226	-49.73179067630055	-5.708326274922552	37
20211213_AM-RF013-00-0168695-0168842	13.073893223878965	-8.527752609014241	13
20211213_AM-RF013-00-0168977-0169251	-8.683419243374733	-6.606103317568206	46
20211213_AM-RF013-00-0169403-0169825	-42.476661256311495	-5.903064637675948	37
20211213_AM-RF013-00-0169825-0170738	-55.477387409815435	-5.130857842821431	37
20211213_AM-RF013-00-0176614-0177557	-39.40953837296453	7.5662516231175685	37
20211213_AM-RF013-00-0177705-0178020	-34.09133191344107	9.607013267246089	46
20211213_AM-RF013-00-0185251-0186342	-44.025469406189636	7.075446887819855	37
20211213_AM-RF013-00-0186655-0187374	-42.802610784853925	0.31081274851617546	37
20211213_AM-RF013-00-0188032-0188380	-41.509772042935865	-1.4888572046319284	37
20211213_AM-RF013-00-0193788-0194129	-34.08801406174281	-16.15077427006012	37
20211213_AM-RF013-00-0194696-0195217	-41.64037767060404	-0.5370132722167243	37
20211213_AM-RF013-00-0208909-0209055	8.560708179075371	7.292360761996619	13
20211213_AM-RF013-00-0209118-0209714	-20.062873306175895	-2.8430526757528902	46
20211213_AM-RF013-00-0209714-0209992	0.4608369761613901	-2.407071092295108	46
20211213_AM-RF013-00-0213654-0214116	-61.766760216388455	16.301552292711225	37
20211213_AM-RF013-00-0215680-0216150	-36.25897575639449	20.277949498211694	37
20211213_AM-RF013-00-0216150-0217078	-49.47958858768347	0.38157435772641124	37
20211213_AM-RF013-00-0217182-0217573	-51.36997141904737	-2.0657598750705946	37
20211213_AM-RF013-00-0219317-0219789	-53.147595128033934	7.002578000985828	37
20211213_AM-RF013-00-0221024-0221639	-62.20335583605841	-16.001119803753745	37
20211213_AM-RF013-00-0225522-0226137	-37.19033680202462	0.47591552411143917	37
20211213_AM-RF013-00-0229804-0230151	-13.081052684065506	5.155844498073512	46
20211213_AM-RF013-00-0268776-0269517	-39.90951641272088	3.0912381128165194	37
20211213_AM-RF013-00-0271100-0271379	-45.776046651537236	-15.14452632828229	37
20211213_AM-RF013-00-0273942-0274357	-55.143750044138024	-11.111961350947382	37
20211213_AM-RF013-00-0283414-0283783	-53.81864236195537	3.8832862273646858	37
20211213_AM-RF013-00-0283876-0284258	-52.06069729824406	-14.36114946185996	37
20211213_AM-RF013-00-0285990-0286778	-48.09769572520136	-26.251729848848207	37
20211213_AM-RF013-00-0296542-0297147	-52.93479542541848	2.8706964518290734	37
20211213_AM-RF013-00-0297314-0297792	-57.22266370024251	-7.170045528211725	37
20211213_AM-RF013-00-0297878-0298262	-65.97942450899839	9.229315325818526	37
20211213_AM-RF013-00-0305705-0305944	-7.128900412519226	5.558859281499043	46
20211213_AM-RF013-00-0305944-0306488	-12.230890958837726	-4.509724449916786	46
20211213_AM-RF013-00-0306526-0307921	-36.65808742510167	-1.5590671553762627	37
20211213_AM-RF013-00-0308137-0308660	-51.424424252262895	-6.521631077674739	37
20211213_AM-RF013-00-0310217-0310847	-45.94781661406613	-4.0133716628456435	37
20211213_AM-RF013-00-0311263-0312137	-48.69408650621082	-1.4947406663628553	37
20211213_AM-RF013-00-0313179-0313438	-46.47419795928945	0.7537862242117198	37
20211213_AM-RF013-00-0322113-0322745	-45.0633007360896	6.2814554446742195	37
20211213_AM-RF013-00-0324786-0325642	-51.51184331420412	13.866848672337513	37
20211213_AM-RF013-00-0325642-0326348	-48.67441668268213	42.90175528325241	37
20211213_AM-RF013-00-0329528-0330359	-63.200254807170886	-25.336881257410692	37
20211213_AM-RF013-00-0330359-0330851	-42.21270239390273	-9.841280327784272	37
20211213_AM-RF013-00-0331464-0332764	-60.105127127258456	-11.346058001134555	37
20211213_AM-RF013-00-0333295-0333896	-47.59598717717372	-12.360434988360037	37
20211213_AM-RF013-00-0334068-0334837	-53.824085333591604	-4.192009418296149	37
20211213_AM-RF013-00-0335182-0336356	-46.09916650381669	-3.6273968428175944	37
20211213_AM-RF013-00-0343682-0344252	-44.92547227264823	4.4471171192837025	37
20211213_AM-RF013-00-0344388-0344924	-54.955118520669934	13.301528480400549	37
20211213_AM-RF013-00-0346826-0347196	-49.80120461549397	-8.764980184008634	37
20211213_AM-RF013-00-0347708-0348331	-59.00115177547375	-15.830472328149153	37
20211213_AM-RF013-00-0348331-0349439	-49.48901459567881	-5.184585271528836	37
20211213_AM-RF013-00-0351000-0351790	-54.3134778027842	-12.670226511554016	37
20211213_AM-RF013-00-0351790-0352460	-37.996927027773125	-12.816038355199884	37
20211213_AM-RF013-00-0352889-0353123	-10.777647328007067	-2.277999495928914	46
20211213_AM-RF013-00-0358436-0358988	-11.654418675579693	-6.723873483447745	46
20211213_AM-RF013-00-0359714-0360319	-20.694165046424537	-11.694201355930387	46
20211213_AM-RF013-00-0360319-0360426	14.865489508998241	-7.586777127733548	13
20211214_AM-RF010-01-0000669-0000915	-18.882537778218694	-0.7773277726686834	46
20211214_AM-RF010-01-0001227-0001468	-7.094375991359286	-9.682422205099757	13
20211214_AM-RF010-01-0002168-0002391	-31.1969308501407	-3.5203196979406033	46
20211214_AM-RF010-01-0003169-0003316	10.455321221159755	7.999452877856029	13
20211214_AM-RF010-01-0003906-0004119	-24.60088458050738	10.026866838365775	46
20211214_AM-RF010-01-0005112-0005195	-21.58337232062144	19.380950170878442	13
20211214_AM-RF010-01-0005241-0005607	-26.96416952154583	9.203344625896337	46
20211214_AM-RF010-01-0007077-0007162	-21.200415763313035	-13.02754990885488	13
20211214_AM-RF010-01-0007162-0007233	9.814707939679636	-9.712009392072149	13
20211214_AM-RF010-01-0007351-0008000	-38.565288418963505	3.706591438062187	37
20211214_AM-RF010-01-0008442-0008637	18.612306706287125	12.153691556695737	13
20211214_AM-RF010-01-0009243-0009382	6.276789149726882	19.178733948781694	13
20211214_AM-RF010-01-0009460-0009591	-17.152817456577793	3.6402783148064017	46
20211214_AM-RF010-01-0009680-0010177	-24.202388241993273	-6.471889524254186	37
20211214_AM-RF010-01-0011306-0011416	-6.973692489327902	-11.707820757502086	13
20211214_AM-RF010-01-0014757-0014943	9.627721747387477	-14.9701884429082	13
20211214_AM-RF010-01-0015282-0015430	7.308411403236138	-8.732388236657425	13
20211214_AM-RF010-01-0015781-0015969	-6.647913453846851	10.87170689245834	13
20211214_AM-RF010-01-0016057-0016322	-15.988685856532538	4.8084987369192564	46
20211214_AM-RF010-01-0016896-0017144	-13.357007686802753	-11.728867100405706	46
20211214_AM-RF010-01-0018406-0018584	-6.575771920770615	-15.670265072858474	13
20211214_AM-RF010-01-0019916-0020503	-22.268663241095194	-7.411964885205222	46
20211214_AM-RF010-01-0022611-0022788	-0.4781552613316046	-18.759263617087054	13
20211214_AM-RF010-01-0023574-0023809	-16.072936698518447	-8.255638789238757	46
20211214_AM-RF010-01-0024712-0024818	-21.80089776293402	12.678575075607412	13
20211214_AM-RF010-01-0027018-0027171	-1.9128695485880043	-6.248503575775057	13
20211214_AM-RF010-01-0027784-0028017	-3.748112795793366	-8.9923687886231	13
20211214_AM-RF010-01-0028054-0028466	-19.08051925732373	-8.451098811569002	46
20211214_AM-RF010-01-0031479-0031626	-0.503894476699221	-8.871200504579955	13
20211214_AM-RF010-01-0031835-0032097	-17.831980422073695	-4.640004717109685	46
20211214_AM-RF010-01-0034003-0034655	-57.02298352009458	14.75452778433375	37
20211214_AM-RF010-01-0036978-0037049	7.627006333924436	1.206164634935518	13
20211214_AM-RF010-01-0037095-0037230	-11.12125433426432	1.150338022920225	13
20211214_AM-RF010-01-0037275-0037377	15.744606057720048	4.012923037280066	13
20211214_AM-RF010-01-0038556-0038708	-1.1028715341689566	10.96281678608709	13
20211214_AM-RF010-01-0039033-0039144	10.95344222602668	2.000699880932855	13
20211214_AM-RF010-01-0040690-0040840	15.01751720469722	8.585174876243642	13
20211214_AM-RF010-01-0040933-0041043	15.34484543919159	4.189793888163582	13
20211214_AM-RF010-01-0041410-0041502	5.892711654266736	-5.273197031828891	13
20211214_AM-RF010-01-0042141-0042246	14.064615866239457	-11.717083265564758	13
20211214_AM-RF010-01-0042679-0042792	10.452832129935453	-3.6265743733825246	13
20211214_AM-RF010-01-0043071-0043233	-4.977862090006998	9.884927469205858	13
20211214_AM-RF010-01-0043295-0043376	0.7499508642880417	4.858827723755212	13
20211214_AM-RF010-01-0043794-0043871	-11.319256167574858	0.14075470781405744	13
20211214_AM-RF010-01-0044051-0044145	-18.919761861761668	2.6542174243217502	13
20211214_AM-RF010-01-0044342-0044531	6.851009257013873	1.5020301278296821	13
20211214_AM-RF010-01-0044574-0044647	0.5397772200672019	-2.2446307620210417	13
20211214_AM-RF010-01-0045451-0045697	-8.719442611117307	4.721352804622414	46
20211214_AM-RF010-01-0046212-0046325	1.5315273688958553	-0.9239641506078675	13
20211214_AM-RF010-01-0046394-0046668	-7.662282414809502	4.729446554906073	46
20211214_AM-RF010-01-0048310-0048385	4.652605957702508	5.3390717260567655	13
20211214_AM-RF010-01-0048872-0049105	-5.657334727598568	9.151808001406735	13
20211214_AM-RF010-01-0049105-0049223	23.972836289664905	5.930607294609629	13
20211214_AM-RF010-01-0049263-0049417	8.600484601290745	3.3892406522263965	13
20211214_AM-RF010-01-0051615-0051703	-3.5078339630532365	-13.503020432234354	13
20211214_AM-RF010-01-0052499-0052660	15.28426384263281	12.08602266950181	13
20211214_AM-RF010-01-0053337-0053460	11.167975678023522	-2.50984577243254	13
20211214_AM-RF010-01-0053523-0053718	-30.31607871414795	-1.7765538271422987	37
20211214_AM-RF010-01-0054922-0055058	6.6834030934537045	2.1422371517838372	13
20211214_AM-RF010-01-0055612-0056182	-35.89982730523216	-11.318761687698343	37
20211214_AM-RF010-01-0057659-0057758	21.15974620916036	-10.689326279664435	13
20211214_AM-RF010-01-0057817-0058012	-19.65878975841176	-1.2898260166755935	46
20211214_AM-RF010-01-0058012-0058094	-2.04455892733391	2.088557155826859	13
20211214_AM-RF010-01-0059221-0059345	11.245540346254256	-20.868175734482854	13
20211214_AM-RF010-01-0060906-0061050	2.7511836511864307	-2.2745854159837635	13
20211214_AM-RF010-01-0061171-0061720	-54.777963622151454	17.90918052084523	37
20211214_AM-RF010-01-0062959-0063443	-47.53169062425878	-0.7352391801115336	37
20211214_AM-RF010-01-0065352-0065448	2.548419802023092	-6.106102050338115	13
20211214_AM-RF010-01-0065881-0065968	7.345191117802573	4.455048781745753	13
20211214_AM-RF010-01-0066651-0066842	-3.0428695385155957	4.135073277273843	46
20211214_AM-RF010-01-0067195-0067689	-43.24804086877166	11.79733602441343	37
20211214_AM-RF010-01-0067689-0068045	-62.43094935503715	13.673342730822863	37
20211214_AM-RF010-01-0068045-0068579	-50.435516741673794	33.22464507155449	37
20211214_AM-RF010-01-0069508-0069638	-10.554990929408122	0.468633420438784	13
20211214_AM-RF010-01-0071886-0072328	-18.075217543958544	4.000348803734725	46
20211214_AM-RF010-01-0085238-0085920	-27.77336658950218	31.664462299485336	37
20211214_AM-RF010-01-0086083-0086287	-21.09393390578243	10.00651814781823	46
20211214_AM-RF010-01-0088316-0088550	-29.337551037261946	18.798936977940475	46
20211214_AM-RF010-01-0088608-0089218	-34.85451393706946	11.363201374868266	37
20211214_AM-RF010-01-0089849-0090196	-24.20920509268723	7.374134977256208	46
20211214_AM-RF010-01-0093869-0093955	13.932933856294387	-2.992315719841496	13
20211214_AM-RF010-01-0094203-0094377	-0.8149326188100688	-0.8253812840619691	13
20211214_AM-RF010-01-0094974-0095326	-34.139917758512546	3.1437567808519264	37
20211214_AM-RF010-01-0096773-0096888	-5.429189186054357	9.543617898423253	13
20211214_AM-RF010-01-0099007-0099701	-24.846456809654136	-3.499916135415746	37
20211214_AM-RF010-01-0100958-0101098	5.0701535405315	-15.600172378461497	13
20211214_AM-RF010-01-0101489-0101614	-19.609896961400267	-6.874544762753274	13
20211214_AM-RF010-01-0101888-0101968	6.6274128812588655	-9.582245009753352	13
20211214_AM-RF010-01-0102378-0102529	-12.327624088579126	-7.141684410294463	46
20211214_AM-RF010-01-0103621-0103784	5.1116487208769765	-7.510355050199566	13
20211214_AM-RF010-01-0103830-0103943	-7.946325299561019	-3.618801448876995	13
20211214_AM-RF010-01-0104531-0104653	6.43776308126329	-5.139098939084951	13
20211214_AM-RF010-01-0105811-0105929	4.226841471993196	-16.75784313742698	13
20211214_AM-RF010-01-0107906-0108054	11.401447459296362	-6.958002579603019	13
20211214_AM-RF010-01-0108357-0108605	-14.171269758718676	6.155113617039248	46
20211214_AM-RF010-01-0110428-0110797	-20.285557062992137	4.747832934970484	46
20211214_AM-RF010-01-0113718-0114042	3.3738710238054868	12.361155189193752	46
20211214_AM-RF010-01-0114753-0115183	-9.956879210003741	8.894994819852101	46
20211214_AM-RF010-01-0118094-0118247	-9.64086408518921	12.99875610965845	13
20211214_AM-RF010-01-0119656-0119758	3.1721893109954737	-9.61588510743507	13
20211214_AM-RF010-01-0120816-0120978	20.355914821055165	10.758950427435854	13
20211214_AM-RF010-01-0121334-0121464	-6.426939932343186	0.7740722290495083	13
20211214_AM-RF010-01-0121505-0121641	6.429691204319647	8.189677908470543	13
20211214_AM-RF010-01-0122148-0122267	15.678372468497436	0.5807078181739707	13
20211214_AM-RF010-01-0122594-0122748	-6.787786460276839	0.36111233501441076	13
20211214_AM-RF010-01-0122967-0123087	20.062650878954415	-4.441933154916359	13
20211214_AM-RF010-01-0124655-0124808	3.17484644561794	-4.523418458692853	13
20211214_AM-RF010-01-0124950-0125085	-14.944899875754546	0.93290705443152	13
20211214_AM-RF010-01-0125179-0125275	-0.007199860451088265	-4.728199462682158	13
20211214_AM-RF010-01-0125447-0125689	-33.39339716298145	-5.446394906581537	46
20211214_AM-RF010-01-0128358-0128540	0.1550071921510174	6.5549782059957264	46
20211214_AM-RF010-01-0128885-0129174	0.7553844392435519	3.362104351783697	46
20211214_AM-RF010-01-0130315-0130428	-4.759452657979062	2.976180195181442	13
20211214_AM-RF010-01-0130504-0130715	-3.504952485565097	15.473304022831469	46
20211214_AM-RF010-01-0130746-0130940	-26.48348119937948	10.151579773484771	46
20211214_AM-RF010-01-0131934-0132268	-12.427405600917085	9.138922188282747	46
20211214_AM-RF010-01-0134055-0134645	1.484680688691342	3.636388468370741	46
20211214_AM-RF010-01-0136956-0137136	-14.957884044015454	-8.181629905205464	13
20211214_AM-RF010-01-0147171-0147257	-13.371686811971808	-5.126384466842088	13
20211214_AM-RF010-01-0149052-0149171	-2.8909265709102026	0.32989232299233145	13
20211214_AM-RF010-01-0149716-0149952	-23.191262785053194	3.9252549733592303	46
20211214_AM-RF010-01-0150603-0150716	-4.216876051838675	6.211787931756536	13
20211214_AM-RF010-01-0150971-0151203	6.485346142480467	4.124966547172988	13
20211214_AM-RF010-01-0153485-0153623	20.909088881802933	8.399357817606678	13
20211214_AM-RF010-01-0153934-0154355	-8.101256853444623	4.39471256049748	46
20211214_AM-RF010-01-0154422-0154496	5.838495529367651	3.351941502830305	13
20211214_AM-RF010-01-0154571-0154752	3.7501260935014504	-2.8670905261882687	13
20211214_AM-RF010-01-0155832-0155966	15.864559321596934	-10.358069124925285	13
20211214_AM-RF010-01-0156312-0156484	-11.65832036961792	13.053693159796092	46
20211214_AM-RF010-01-0156560-0156726	-24.381204710870925	2.3969087799277857	13
20211214_AM-RF010-01-0157260-0157556	-8.594730299253644	-3.337418504538858	46
20211214_AM-RF010-01-0157877-0158041	-4.433210325193412	-5.303401546755423	13
20211214_AM-RF010-01-0158104-0158224	-12.0386258927064	3.6958499367616957	13
20211214_AM-RF010-01-0160124-0160358	-0.4312973570424292	9.065275529765913	13
20211214_AM-RF010-01-0174349-0174435	-4.9628732882144515	-18.359045680556186	13
20211214_AM-RF010-01-0202744-0202831	-18.76536450827623	5.984524188185788	13
20211214_AM-RF010-01-0214881-0215005	-24.669897326515756	-2.1946457556927403	46
20211214_AM-RF010-01-0215741-0216274	-54.779458333501964	17.97144986511137	37
20211214_AM-RF010-01-0225464-0226022	-18.85737068822379	6.256419406642425	46
20211214_AM-RF010-01-0227147-0227585	-21.859684651712648	1.8530577790003568	37
20211214_AM-RF010-01-0227652-0227936	-46.267968195069116	4.019227694614565	37
20211214_AM-RF010-01-0228020-0228333	-57.597523269502055	-3.2597241131360235	37
20211214_AM-RF010-01-0229984-0230190	-26.570299675174663	-1.1444078393499175	46
20211214_AM-RF010-01-0230190-0230278	3.2122714744637473	-1.5651718757878665	13
20211214_AM-RF010-01-0230348-0230574	-13.633575391850796	-1.8407278554762216	46
20211214_AM-RF010-01-0231445-0231556	7.634588983071051	-2.0641348375008195	13
20211214_AM-RF010-01-0232289-0232422	11.385965754030293	-19.968334688215823	13
20211214_AM-RF010-01-0232491-0232666	-3.937949111292894	-11.034530424293555	13
20211214_AM-RF010-01-0232737-0233085	-27.504030498307593	-6.181376674599565	46
20211214_AM-RF010-01-0235866-0236383	-37.30288364979186	18.84670823037953	37
20211214_AM-RF010-01-0238420-0238535	4.524028366263543	-8.242009239868693	13
20211214_AM-RF010-01-0242477-0243309	-23.50451892377061	-21.227897403359613	37
20211214_AM-RF010-01-0244256-0244358	-21.696972347384367	-11.355166810137705	13
20211214_AM-RF010-01-0244881-0245341	-15.024743548878629	5.683466653833766	46
20211214_AM-RF010-01-0245573-0245758	-21.617737197177252	9.93212654531169	46
20211214_AM-RF010-01-0246101-0246289	-16.671967225485126	10.871258570422215	46
20211214_AM-RF010-01-0246704-0247083	-45.80044561519734	20.630566790314617	37
20211214_AM-RF010-01-0247855-0248119	-40.33909845616883	12.7743190053459	37
20211214_AM-RF010-01-0250854-0251637	-50.86375125387912	3.1260313980145007	37
20211214_AM-RF010-01-0253367-0253503	19.261281332975823	5.397986894098864	13
20211214_AM-RF010-01-0254857-0254993	-20.35143706167808	11.206481556650049	46
20211214_AM-RF010-01-0256946-0257293	-57.26205648740796	27.396758902474698	37
20211214_AM-RF010-01-0257607-0257950	-41.67898407917342	3.6296112957084756	37
20211214_AM-RF010-01-0258512-0258812	-39.568419834249646	3.2581616085838294	37
20211214_AM-RF010-01-0258812-0259040	-4.293208623874091	14.219054609730556	13
20211214_AM-RF010-01-0267999-0268129	-22.58145553486246	-7.011404527771885	13
20211214_AM-RF010-01-0268470-0268683	-0.012109572617183676	-3.8991970715383517	13
20211214_AM-RF010-01-0268756-0268953	13.919717506137292	-2.916076588174613	13
20211214_AM-RF010-01-0269297-0269431	-14.786791843333948	-10.27488968611163	13
20211214_AM-RF010-01-0275465-0275823	-25.572110729092266	0.24708952129048373	46
20211214_AM-RF010-01-0277007-0277106	5.212796101815496	-4.512191341844813	13
20211214_AM-RF010-01-0277592-0277952	-28.185181148704856	-0.8324357905134154	37
20211214_AM-RF010-01-0295703-0296703	-56.75730447062451	23.798847245099054	37
20211214_AM-RF010-01-0297834-0298662	-56.34638067362303	-3.2656314317088593	37
20211214_AM-RF010-01-0302990-0303376	-57.80436109383847	-17.076484367210835	37
20211214_AM-RF010-01-0303436-0303987	-56.97676289596661	1.893688651053972	37
20211214_AM-RF010-01-0309252-0309803	-28.02280804169173	10.680133489006616	37
20211214_AM-RF010-01-0311386-0311470	12.423381757907139	3.052161751479649	13
20211214_AM-RF010-01-0314168-0314595	-8.281204574682663	8.274947294880059	46
20211214_AM-RF010-01-0316131-0316272	-10.678067113620994	7.521612899228914	13
20211214_AM-RF010-01-0316272-0316567	-12.170560264851913	7.579655681468216	46
20211214_AM-RF010-01-0319723-0320357	-38.55508933746507	25.822065600954982	37
20211214_AM-RF010-01-0323398-0323651	-10.966071599228048	15.652794427819716	46
20211214_AM-RF010-01-0323732-0324038	-10.620060568172757	7.809973117004895	46
20211214_AM-RF010-01-0324077-0324333	-15.068458915920589	6.821728439436524	46
20211214_AM-RF010-01-0324834-0325618	-56.405347356311076	8.664831619966218	37
20211214_AM-RF011-00-0001819-0001949	7.588086209699285	-5.575558863478512	13
20211214_AM-RF011-00-0003086-0003653	-22.474975290072713	-2.1241540485307246	37
20211214_AM-RF011-00-0003725-0004120	-29.66511985140064	7.799743663335041	37
20211214_AM-RF011-00-0004525-0004697	6.470441075934998	2.2229886064776543	13
20211214_AM-RF011-00-0004960-0005462	-23.83076766973983	0.5390795807829807	46
20211214_AM-RF011-00-0006440-0006595	-14.826901774399007	-2.498978363275267	13
20211214_AM-RF011-00-0006776-0006848	-9.807765470921717	-9.579746642465084	13
20211214_AM-RF011-00-0007498-0007633	7.259908420799815	-8.79337664400945	13
20211214_AM-RF011-00-0008102-0008302	-19.902193861473542	-8.771809143672723	46
20211214_AM-RF011-00-0008972-0009156	4.077053405886831	7.301544689369592	13
20211214_AM-RF011-00-0010101-0010231	-12.858751291714878	-3.990372204804803	13
20211214_AM-RF011-00-0011637-0011901	-28.601356646661433	13.323666575800644	46
20211214_AM-RF011-00-0012821-0012936	-2.983562447677549	11.532983700256082	13
20211214_AM-RF011-00-0013381-0013694	-13.863731289476371	8.445501429186296	46
20211214_AM-RF011-00-0015868-0016204	-27.169453730734652	7.3272027286948	46
20211214_AM-RF011-00-0016381-0016447	-30.115359678533885	2.310494487665692	13
20211214_AM-RF011-00-0016858-0017071	-37.25948418324143	-0.35318169988727705	46
20211214_AM-RF011-00-0019388-0019686	-14.799231966309316	9.395800037125177	46
20211214_AM-RF011-00-0020902-0021318	-34.67316868691952	13.454160082648585	37
20211214_AM-RF011-00-0022675-0022994	-41.360825971375355	9.029327381873852	37
20211214_AM-RF011-00-0024987-0025229	7.421417525363683	-5.882626773722129	13
20211214_AM-RF011-00-0025594-0025788	13.23866525138189	-7.008817467820929	13
20211214_AM-RF011-00-0026168-0026536	-16.20924420296417	-4.3738552286462165	46
20211214_AM-RF011-00-0027094-0027315	-9.6846834589283	-5.346153761389538	13
20211214_AM-RF011-00-0027594-0027693	-7.02696641323028	-8.005451636985839	13
20211214_AM-RF011-00-0028072-0028193	4.194777856480497	-4.9898524436855025	13
20211214_AM-RF011-00-0028510-0028745	-18.105526066191377	-3.778511452036444	46
20211214_AM-RF011-00-0029204-0029736	-36.026537784825926	-0.7211842222968605	37
20211214_AM-RF011-00-0029736-0030104	-28.671751099846357	-12.589854637205057	46
20211214_AM-RF011-00-0032808-0033893	-24.5320478839607	6.295394276549834	37
20211214_AM-RF011-00-0036611-0037070	-36.83016014895895	-10.393403071362432	37
20211214_AM-RF011-00-0039742-0040056	-13.552913313451963	10.468939225845057	46
20211214_AM-RF011-00-0041505-0042419	-25.39034993461309	7.087174780475221	37
20211214_AM-RF011-00-0043582-0044196	-30.13050167475454	-6.183297006247775	37
20211214_AM-RF011-00-0044356-0045185	-29.430026243146177	-5.178820721031917	37
20211214_AM-RF011-00-0045835-0046147	-32.456966270302246	-2.1024399614583786	46
20211214_AM-RF011-00-0046213-0047069	-44.081015063767445	1.897704415357951	37
20211214_AM-RF011-00-0047646-0048226	-25.74873459955298	3.5888501571586855	37
20211214_AM-RF011-00-0049216-0049429	-28.154155986260104	-4.787387952583686	46
20211214_AM-RF011-00-0051158-0051299	12.009212098366767	-3.206050402825025	13
20211214_AM-RF011-00-0052085-0052397	-7.646515231644678	12.770005663099246	46
20211214_AM-RF011-00-0053062-0053360	-13.867987919406445	8.916574800439113	46
20211214_AM-RF011-00-0055238-0055377	12.683313531915013	-8.024637531859845	13
20211214_AM-RF011-00-0056240-0056340	16.69183637450758	4.163209599508514	13
20211214_AM-RF011-00-0057198-0057362	9.064880316135303	13.14458071331364	13
20211214_AM-RF011-00-0057750-0057866	5.3024150099317415	8.922639272545402	13
20211214_AM-RF011-00-0058457-0058595	-22.521207683032685	9.348703345919722	13
20211214_AM-RF011-00-0058595-0058749	8.881945933191602	16.635266176183237	13
20211214_AM-RF011-00-0059402-0059491	-22.294524158787002	8.921478147185706	13
20211214_AM-RF011-00-0060130-0060277	-5.342057587721671	-5.161047364568162	13
20211214_AM-RF011-00-0060341-0060422	-6.6596292611118075	-6.304752822851997	13
20211214_AM-RF011-00-0060667-0061027	-24.85089966400866	-6.0379157767822385	46
20211214_AM-RF011-00-0061278-0061625	-22.800849333356243	-4.615923850596546	46
20211214_AM-RF011-00-0061625-0061728	2.9647512998688454	-2.3628342894763494	13
20211214_AM-RF011-00-0064011-0064146	-12.501290828495021	8.909057377766517	13
20211214_AM-RF011-00-0064494-0065236	-30.670251253753456	7.4353222897074955	37
20211214_AM-RF011-00-0065657-0065755	-11.241580260376233	-6.28492383202102	13
20211214_AM-RF011-00-0066032-0066272	-20.64202066316244	0.34255660938348576	46
20211214_AM-RF011-00-0068783-0069232	-24.77692116434651	-7.739516228011754	46
20211214_AM-RF011-00-0071311-0071678	-30.191605558202475	3.2324634860589767	37
20211214_AM-RF011-00-0071678-0071803	5.299624457808439	5.97153565924808	13
20211214_AM-RF011-00-0073616-0073730	-27.935676580455528	12.210364461719706	46
20211214_AM-RF011-00-0075174-0075332	-16.16267443753078	8.413539498409861	46
20211214_AM-RF011-00-0076608-0076859	-9.661716062214172	4.217096047150878	46
20211214_AM-RF011-00-0076995-0077081	5.904127755436648	15.85091236335973	13
20211214_AM-RF011-00-0077189-0077272	5.411499338587318	17.790243207086945	13
20211214_AM-RF011-00-0079313-0079841	-17.86245214405519	5.492923012467141	46
20211214_AM-RF011-00-0079841-0079965	16.747140533226403	10.016145741836995	13
20211214_AM-RF011-00-0080094-0080253	-4.128563998122249	10.997837021612353	13
20211214_AM-RF011-00-0080910-0080998	11.918534107872883	16.367841797185267	13
20211214_AM-RF011-00-0081812-0082150	-31.631625316750327	11.367542477934554	46
20211214_AM-RF011-00-0085331-0085443	2.157200569108419	-6.2088126948375635	13
20211214_AM-RF011-00-0085943-0086054	11.425598264669764	-1.1639176430681293	13
20211214_AM-RF011-00-0086603-0086955	-20.240292078346013	-6.170441576435987	46
20211214_AM-RF011-00-0086955-0087076	17.332208806613618	-5.345415364733993	13
20211214_AM-RF011-00-0088548-0089148	-12.641960311137293	-6.941728226550138	46
20211214_AM-RF011-00-0089487-0090309	-65.64626623906959	-8.330920348101543	37
20211214_AM-RF011-00-0091514-0091594	-3.1040464087029185	6.034048924696095	13
20211214_AM-RF011-00-0092164-0092362	-9.85180402573429	-3.2633734618647074	13
20211214_AM-RF011-00-0092402-0092651	-18.667293331134402	-4.463808890590342	46
20211214_AM-RF011-00-0096191-0096531	-48.2332275549572	-1.2722479275430718	37
20211214_AM-RF011-00-0096887-0096984	-0.07647725496389973	2.0315279785607157	13
20211214_AM-RF011-00-0097920-0098169	-2.4081449985848713	0.01378949017180776	46
20211214_AM-RF011-00-0098975-0099527	-22.705339345220548	-3.728956496996348	46
20211214_AM-RF011-00-0101043-0101362	-13.431096136059004	-7.852253790805708	46
20211214_AM-RF011-00-0124671-0124790	16.90180923714514	-10.753038623139743	13
20211214_AM-RF011-00-0125120-0125483	3.6907681860113306	-8.890462698735172	46
20211214_AM-RF011-00-0128456-0128587	14.816531986346	-1.419221086459659	13
20211214_AM-RF011-00-0128936-0129300	-13.262239108792103	-7.033138160109344	46
20211214_AM-RF011-00-0129300-0129425	16.16893407521517	-6.862617073776316	13
20211214_AM-RF011-00-0129850-0129923	0.9966094711666905	-8.96435607082986	13
20211214_AM-RF011-00-0130123-0130622	0.29998057000318257	-7.206879021568559	46
20211214_AM-RF011-00-0130713-0130941	-26.893030661281063	-6.617867209598578	46
20211214_AM-RF011-00-0133787-0134081	-10.3995866801393	7.2971093815347094	46
20211214_AM-RF011-00-0134893-0135491	-15.904596249564767	-15.274625009518074	46
20211214_AM-RF011-00-0135787-0136011	-49.46764084538657	-1.845339222808658	37
20211214_AM-RF011-00-0136448-0136601	-19.776806789902537	-0.7597090684418831	46
20211214_AM-RF011-00-0136953-0137314	-6.226938782501391	0.15112229138146455	46
20211214_AM-RF011-00-0137765-0137883	20.83985146842786	5.372703932685345	13
20211214_AM-RF011-00-0138679-0138764	9.764915185191008	14.214284757323703	13
20211214_AM-RF011-00-0138826-0139526	-14.228786767928026	3.3872558208946764	46
20211214_AM-RF011-00-0141942-0142074	1.0358288491969836	0.18865357854055678	13
20211214_AM-RF011-00-0142145-0142325	1.7873933296300268	4.755500227782907	13
20211214_AM-RF011-00-0142627-0142803	15.115091832342298	6.494038698179201	13
20211214_AM-RF011-00-0143013-0143157	-4.660434641578744	2.4256131637874	13
20211214_AM-RF011-00-0143242-0143324	3.936104447780097	-3.6061995090371064	13
20211214_AM-RF011-00-0143535-0144172	-12.408973943555246	5.144282886149034	46
20211214_AM-RF011-00-0146051-0146351	1.7392954481716127	11.64650766623971	46
20211214_AM-RF011-00-0146670-0146830	11.226336448429977	-6.318712676446015	13
20211214_AM-RF011-00-0148729-0149148	-16.539754701026602	0.6461413953633187	46
20211214_AM-RF011-00-0151163-0152421	-25.9170360543654	11.778298237213711	37
20211214_AM-RF011-00-0154755-0155324	-11.921608125923687	1.1790842150464058	46
20211214_AM-RF011-00-0156038-0156107	-11.982998865035801	-2.016484900982162	13
20211214_AM-RF011-00-0161234-0161550	-25.300186531498966	-9.213918923730718	46
20211214_AM-RF011-00-0169237-0169358	-4.100048459098834	10.010584433821455	13
20211214_AM-RF011-00-0169696-0170339	-25.910505954706515	8.950908594858992	46
20211214_AM-RF011-00-0171307-0171410	8.439763252291772	15.018040363378336	13
20211214_AM-RF011-00-0173898-0174004	-11.499570317854783	-5.658514194352464	13
20211214_AM-RF011-00-0174600-0175348	-19.30398346114619	-9.546713359041421	46
20211214_AM-RF011-00-0175417-0176101	-28.1232114812578	-19.674828115554376	37
20211214_AM-RF011-00-0178864-0179081	-7.1842090909733916	-10.352275158137687	46
20211214_AM-RF011-00-0179749-0180185	-25.992067352598998	-6.9522364633492755	46
20211214_AM-RF011-00-0183150-0183305	-18.939699174760268	-7.693722228936012	46
20211214_AM-RF011-00-0184859-0185287	6.096559822522692	4.285594873602355	46
20211214_AM-RF011-00-0190035-0190349	-24.1174160785727	5.578650275838057	46
20211214_AM-RF011-00-0190349-0190995	-28.139144331501075	5.0968642999408384	37
20211214_AM-RF011-00-0193329-0193923	-18.733390407204425	6.062549850231289	46
20211214_AM-RF011-00-0193923-0194084	1.1557523499594802	2.578868497648698	13
20211214_AM-RF011-00-0196377-0196493	-20.05089168883188	10.614361093560984	13
20211214_AM-RF011-00-0197109-0197439	0.4765997043192623	10.898667853389377	46
20211214_AM-RF011-00-0200705-0201303	-50.26963887590301	-11.329745696760257	37
20211214_AM-RF011-00-0201813-0202559	-48.537876581494736	-5.228979414347375	37
20211214_AM-RF011-00-0204307-0204967	-58.425731058937565	9.503394390620551	37
20211214_AM-RF011-00-0204967-0205406	-35.54653257127346	-0.5837502116324136	37
20211214_AM-RF011-00-0208181-0208676	-40.83789555139193	6.8638987182519	37
20211214_AM-RF011-00-0208855-0209542	-49.78307464925192	4.271146585580029	37
20211214_AM-RF011-00-0212805-0213739	-58.97482320570952	12.069896243248945	37
20211214_AM-RF011-00-0215100-0215732	-22.17080830931696	3.3479300591776173	46
20211214_AM-RF011-00-0216086-0216209	9.966955265221587	-18.08978554469659	13
20211214_AM-RF011-00-0216295-0217504	-24.916818622919187	-14.108081656628007	37
20211214_AM-RF011-00-0217504-0217604	3.9572540902168263	-4.844697557375093	13
20211214_AM-RF011-00-0219008-0219387	-12.611911710404343	6.379610239882045	46
20211214_AM-RF011-00-0220671-0220874	-10.62581718616549	5.231999080127115	46
20211214_AM-RF011-00-0220874-0220975	-5.238953911836961	-8.50829091914592	13
20211214_AM-RF011-00-0224678-0224779	20.75960092817414	2.088441460956966	13
20211214_AM-RF011-00-0224840-0225070	-1.7715833780885764	-10.741133935457293	13
20211214_AM-RF011-00-0225665-0226512	-32.87486279359925	6.776038703079974	37
20211214_AM-RF011-00-0227234-0227442	-7.255167515125617	7.29809363481195	13
20211214_AM-RF011-00-0227757-0228118	-18.520412536295947	11.413412948521387	46
20211214_AM-RF011-00-0230247-0230553	-47.65753805526893	6.573977972976375	37
20211214_AM-RF011-00-0230664-0231198	-34.879004441526845	2.4371700375271725	37
20211214_AM-RF011-00-0231358-0231613	-38.88209280701196	-5.677623812313042	37
20211214_AM-RF011-00-0232853-0233269	-35.53477079018555	-15.552440948916349	37
20211214_AM-RF011-00-0234761-0235128	-43.12527269446143	7.464045456640251	37
20211214_AM-RF011-00-0239760-0239825	1.247694730780961	14.099797708937876	13
20211214_AM-RF011-00-0241821-0242196	-48.47290364606217	-3.2132240254817086	37
20211214_AM-RF011-00-0242637-0243021	-46.83798906315179	0.0398226302801009	37
20211214_AM-RF011-00-0246094-0246144	-21.73234756700035	-3.0371424958915667	13
20211214_AM-RF011-00-0285491-0285923	-0.4332395911549486	-9.644038357682165	46
20211214_AM-RF011-00-0286490-0286809	-14.369975683899895	-2.408130117048972	46
20211214_AM-RF011-00-0289057-0289227	9.187585134956665	-9.730453503898532	13
20211214_AM-RF011-00-0289725-0290028	-3.804163746632051	-4.848245193950719	46
20211214_AM-RF011-00-0293317-0293485	-5.943920012039082	-8.73662635439542	46
20211214_AM-RF011-00-0294167-0294396	-24.470457503998468	6.482832359882833	46
20211214_AM-RF011-00-0294779-0294873	-0.6093060549496138	-1.512883175465949	13
20211214_AM-RF011-00-0295011-0295099	-9.939310251419535	-9.889626192649118	13
20211214_AM-RF011-00-0295135-0295398	-18.67459315068723	-9.229589904077626	46
20211214_AM-RF011-00-0295432-0295619	1.4661263199803642	-1.3150755772157972	13
20211214_AM-RF011-00-0297166-0297355	8.314678553480842	-5.4105130808971875	13
20211214_AM-RF011-00-0298171-0298329	17.10113488940602	-6.594511980369457	13
20211214_AM-RF011-00-0298625-0298822	1.2594636409088635	-10.830142423600622	13
20211214_AM-RF011-00-0299881-0300269	-4.627516561882423	-6.408251728262101	46
20211214_AM-RF011-00-0301668-0302113	-12.862169366611448	0.14680555284472174	46
20211214_AM-RF011-00-0302113-0302466	-8.085046837989868	10.215183083923913	46
20211214_AM-RF011-00-0303977-0304713	-14.811478205082276	-5.200698053929819	46
20211214_AM-RF011-00-0304863-0304978	7.51515662686218	-2.702298932561388	13
20211214_AM-RF011-00-0305045-0305215	8.266094100572218	-6.1454937232395235	13
20211214_AM-RF011-00-0307562-0307914	-0.5627380700790303	-7.983564933227182	46
20211214_AM-RF012-00-0001036-0001141	-11.142808432680667	-6.187485800554618	13
20211214_AM-RF012-00-0001665-0002032	-20.0653730507242	-3.8966015192595975	46
20211214_AM-RF012-00-0002032-0002140	-0.4324445439561023	-4.295825435293933	13
20211214_AM-RF012-00-0002637-0002818	-2.7460010240870156	-8.261230221599904	13
20211214_AM-RF012-00-0003078-0003658	-27.569820899946347	-4.52257974756036	46
20211214_AM-RF012-00-0003779-0004319	-35.293714609106054	1.1060735460673936	37
20211214_AM-RF012-00-0004660-0004823	-16.41090396409076	-5.288971135826412	46
20211214_AM-RF012-00-0004861-0005251	-25.897882728025664	-3.3051090570316406	46
20211214_AM-RF012-00-0005813-0006222	-24.94022481515015	-7.887811708966619	46
20211214_AM-RF012-00-0006613-0006895	-1.808263394985499	16.85662902005274	46
20211214_AM-RF012-00-0007651-0008077	-40.30547769385018	4.572546794747795	37
20211214_AM-RF012-00-0008077-0008589	-12.547618654272323	-4.036853106401095	46
20211214_AM-RF012-00-0008840-0009098	-17.429429827924697	14.172656044096541	46
20211214_AM-RF012-00-0009314-0009550	-23.867207425612047	11.106097980236683	46
20211214_AM-RF012-00-0011094-0011203	-13.361755676490596	11.493116373169478	13
20211214_AM-RF012-00-0011648-0012100	-27.52002493955812	-5.770034943120318	46
20211214_AM-RF012-00-0012701-0012811	-16.166044997566594	-7.065171496733921	13
20211214_AM-RF012-00-0013995-0014635	-23.824465233548242	14.191779102515028	46
20211214_AM-RF012-00-0015565-0015794	-32.871702204342554	11.797572754412279	46
20211214_AM-RF012-00-0016050-0016466	-32.488043410146645	-1.357061504988569	37
20211214_AM-RF012-00-0016497-0017098	-31.445042671724828	-11.797931497299103	37
20211214_AM-RF012-00-0018539-0018786	-31.052421167516005	-3.2442490705123963	37
20211214_AM-RF012-00-0019242-0019435	-6.811571689962365	-0.9043569437395715	46
20211214_AM-RF012-00-0019435-0019739	-12.036347323479099	0.7082277197104109	46
20211214_AM-RF012-00-0019739-0020069	-34.49769507237918	8.947532515143607	37
20211214_AM-RF012-00-0022118-0022871	-22.44145063269235	-8.100521118680003	46
20211214_AM-RF012-00-0023984-0024084	0.7443640341494159	-10.355003348318922	13
20211214_AM-RF012-00-0024585-0025545	-23.201998757351912	0.19318982603715987	37
20211214_AM-RF012-00-0026257-0026776	-25.03313154324572	-2.406478087317719	37
20211214_AM-RF012-00-0026994-0027620	-23.961854915081922	-0.5417402133589119	37
20211214_AM-RF012-00-0027784-0028214	-20.767596033903992	-7.9969134865692775	46
20211214_AM-RF012-00-0028257-0028738	-23.98910862643154	-3.6379853296483518	37
20211214_AM-RF012-00-0029444-0029840	-29.733899634499814	0.7733980359153584	37
20211214_AM-RF012-00-0030115-0030200	7.717088822058775	-4.0344800339449245	13
20211214_AM-RF012-00-0030746-0031132	-6.379226815745421	-1.4930056960099645	46
20211214_AM-RF012-00-0031616-0032237	-9.341922525212176	1.2838628868875908	46
20211214_AM-RF012-00-0032787-0032943	9.75551621474719	-10.817730262850331	13
20211214_AM-RF012-00-0037014-0037144	4.697164734470994	-1.474096266847313	13
20211214_AM-RF012-00-0037581-0038002	-18.75346238840316	0.20777045690672877	46
20211214_AM-RF012-00-0041971-0042512	-31.248454908924987	22.391036072603395	37
20211214_AM-RF012-00-0043356-0043683	-20.69212614137291	10.347916250468181	46
20211214_AM-RF012-00-0044289-0044376	-1.5225380979373129	17.192650291819817	13
20211214_AM-RF012-00-0044650-0044934	-26.278149748746266	6.992635758333975	46
20211214_AM-RF012-00-0045256-0045573	-29.92723816482314	9.928487395139397	46
20211214_AM-RF012-00-0045911-0046300	-32.42307475056233	0.05787061155995323	37
20211214_AM-RF012-00-0047255-0047398	5.799447997139098	10.210144516480439	13
20211214_AM-RF012-00-0048225-0048329	-13.77846228516997	-0.5399058883155542	13
20211214_AM-RF012-00-0048677-0048935	0.35556282373498177	-3.7737169231403898	46
20211214_AM-RF012-00-0049545-0049680	14.866857959866552	-5.241207011826747	13
20211214_AM-RF012-00-0049833-0049980	6.403310433455701	-1.508696576152329	13
20211214_AM-RF012-00-0051647-0051841	-7.111731481749362	-12.610974070182914	13
20211214_AM-RF012-00-0053684-0053871	-23.120436490451894	17.11515540544485	46
20211214_AM-RF012-00-0054820-0055186	-10.932743865627172	-2.132715453980277	46
20211214_AM-RF012-00-0055186-0055659	-22.03224287502397	-10.120265128871035	46
20211214_AM-RF012-00-0055659-0055847	13.995410394103729	-6.57911240690035	13
20211214_AM-RF012-00-0056732-0057229	-14.898395907848547	1.4083568627154073	46
20211214_AM-RF012-00-0057773-0058268	-9.287292037458334	-1.8529166777625015	46
20211214_AM-RF012-00-0058268-0058359	19.165479085705854	1.2485216076769259	13
20211214_AM-RF012-00-0059069-0059328	-0.46955604374834775	4.8458075504895435	46
20211214_AM-RF012-00-0059924-0060027	8.119899538490651	3.735694051320142	13
20211214_AM-RF012-00-0061179-0061318	-0.7903490274419729	-1.5665343544996015	13
20211214_AM-RF012-00-0061535-0061896	-7.622459141892489	-3.0514247656016997	46
20211214_AM-RF012-00-0063821-0063872	-9.246129525570014	-8.065843355702626	13
20211214_AM-RF012-00-0063913-0064439	-31.4595276309415	-5.584954074569949	37
20211214_AM-RF012-00-0066559-0066674	17.494196566091738	-5.851448112902924	13
20211214_AM-RF012-00-0067209-0067330	7.27661665738091	20.568083274179752	13
20211214_AM-RF012-00-0067914-0068074	-3.1430336897720617	13.245892460721524	13
20211214_AM-RF012-00-0068438-0068734	-2.516576612096656	10.803096833098952	46
20211214_AM-RF012-00-0069876-0070019	13.120109752250757	16.409623877561152	13
20211214_AM-RF012-00-0070065-0070669	-26.05562865662913	9.313834669191158	37
20211214_AM-RF012-00-0071228-0071460	-15.326697285032902	7.962124346430931	46
20211214_AM-RF012-00-0071801-0072085	-27.403684692854043	10.430780626901317	46
20211214_AM-RF012-00-0073530-0074162	-28.266201746853135	27.83240467706916	37
20211214_AM-RF012-00-0075005-0075558	-7.9933358312015095	13.305315065514275	46
20211214_AM-RF012-00-0078980-0080496	-22.523662007430282	-8.034523559208697	37
20211214_AM-RF012-00-0081048-0081145	7.897402559743599	-5.385640724641364	13
20211214_AM-RF012-00-0081344-0081952	-19.154338208873497	-4.475755785250775	46
20211214_AM-RF012-00-0081952-0082038	6.496537943817262	-6.449603342910521	13
20211214_AM-RF012-00-0082516-0082822	-35.644486075443396	16.4094430054995	37
20211214_AM-RF012-00-0082885-0083857	-48.45168492334223	9.436212064300552	37
20211214_AM-RF012-00-0084615-0084733	-20.476065042996296	2.575544069002268	13
20211214_AM-RF012-00-0084792-0085299	-37.45544181043712	-1.4202386385249075	37
20211214_AM-RF012-00-0086279-0086601	-39.90897160662521	19.3201410425355	37
20211214_AM-RF012-00-0086658-0087278	-37.735614836732324	8.56463059467117	37
20211214_AM-RF012-00-0087792-0087917	-2.879692146335691	-0.21085476160188846	13
20211214_AM-RF012-00-0093338-0093468	9.049020369237724	16.227922196457047	13
20211214_AM-RF012-00-0093899-0094264	-42.92014387219922	8.65726898120944	37
20211214_AM-RF012-00-0094311-0094425	13.43629309402717	14.375056284724485	13
20211214_AM-RF012-00-0095744-0095942	5.808039021370746	8.119515003809724	13
20211214_AM-RF012-00-0096396-0096570	-8.94684372840188	12.8857848316067	13
20211214_AM-RF012-00-0096723-0096970	-12.321644551378883	-0.9850346819298995	46
20211214_AM-RF012-00-0098731-0099261	-5.334759878926516	-4.570096948131123	46
20211214_AM-RF012-00-0100208-0100338	3.933351277602774	1.8651937773633627	13
20211214_AM-RF012-00-0101509-0101653	8.263707135851389	5.6315935656024925	13
20211214_AM-RF012-00-0102001-0102093	17.230757472545733	5.143372487960533	13
20211214_AM-RF012-00-0102761-0102866	-12.121533784014831	10.09088737698166	46
20211214_AM-RF012-00-0103290-0103374	-3.539876169390311	1.7123372136083452	13
20211214_AM-RF012-00-0103803-0103945	7.395571333139695	4.0336375570397385	13
20211214_AM-RF012-00-0104017-0104193	0.38977530355372947	1.5354812926158463	13
20211214_AM-RF012-00-0104486-0104591	12.177843066565105	8.252681245829882	13
20211214_AM-RF012-00-0104963-0105085	-1.2603089558376646	9.655828400950197	13
20211214_AM-RF012-00-0105488-0105599	-7.115485315760478	-0.4820399427278441	46
20211214_AM-RF012-00-0105876-0106124	-6.929005056003038	-10.88562286417496	46
20211214_AM-RF012-00-0106565-0106848	-4.287371437351024	-9.699875617592607	46
20211214_AM-RF012-00-0106923-0107099	6.077127467446172	0.43940620114805135	13
20211214_AM-RF012-00-0107167-0107519	-5.045043918078856	5.028786747453501	46
20211214_AM-RF012-00-0107807-0108368	-5.8405464809042185	10.958362472856175	46
20211214_AM-RF012-00-0110338-0110809	-25.268188363945832	21.61858746693813	46
20211214_AM-RF012-00-0112411-0112660	-28.902959171778193	9.597630985992435	46
20211214_AM-RF012-00-0112846-0113471	-30.43779888437696	9.66725403132353	37
20211214_AM-RF012-00-0113471-0113582	3.5505700899633013	12.851713784908313	13
20211214_AM-RF012-00-0113914-0114079	-3.130404307036615	14.088569712612461	46
20211214_AM-RF012-00-0115134-0115274	-3.332109567213533	14.400336211382434	13
20211214_AM-RF012-00-0115799-0115911	-11.359418758099897	7.569194744182364	13
20211214_AM-RF012-00-0116253-0116407	-16.230834819089512	10.725205889233045	46
20211214_AM-RF012-00-0117193-0117627	-26.001356246519766	-2.102314732205916	46
20211214_AM-RF012-00-0121420-0121599	-9.102042214581862	-1.4729854969916523	46
20211214_AM-RF012-00-0121599-0121709	18.47916654584049	-4.757214108343115	13
20211214_AM-RF012-00-0122425-0122498	5.348421822667102	-3.77850012660074	13
20211214_AM-RF012-00-0124364-0124539	-11.358184176341673	-14.216666584958258	46
20211214_AM-RF012-00-0124585-0124704	-12.30162007567116	-18.341481824214338	13
20211214_AM-RF012-00-0125818-0125932	1.0988772558091418	7.445282348235737	13
20211214_AM-RF012-00-0128279-0128876	-18.322928798996983	13.563801154152088	46
20211214_AM-RF012-00-0129903-0130105	-18.8516939845581	18.429902785991388	46
20211214_AM-RF012-00-0130965-0131240	-13.667488042069635	16.590504446924168	46
20211214_AM-RF012-00-0132503-0132933	-12.293565319807184	19.40772707176582	46
20211214_AM-RF012-00-0133433-0133837	3.9798178287899995	18.702910382221738	46
20211214_AM-RF012-00-0135066-0135300	-10.599183115505292	21.46775623601271	46
20211214_AM-RF012-00-0135686-0136095	-46.592658331496445	-8.478445159851374	37
20211214_AM-RF012-00-0136491-0136941	-16.273321876336336	-4.094668745764921	46
20211214_AM-RF012-00-0137619-0137710	5.336362779590702	-6.43818958503734	13
20211214_AM-RF012-00-0140029-0140138	10.541157660288595	-2.659308572217267	13
20211214_AM-RF012-00-0140832-0140919	9.486380938154605	-0.2099113644791144	13
20211214_AM-RF012-00-0141151-0141362	-4.771002727352395	15.783845618506657	13
20211214_AM-RF012-00-0141699-0141859	1.641599520640598	21.57352201638277	13
20211214_AM-RF012-00-0141913-0142467	0.5582694717690944	14.937289040523003	46
20211214_AM-RF012-00-0143227-0144260	-17.32775361455683	11.680444671152465	37
20211214_AM-RF012-00-0144805-0145180	-9.609626646386845	9.64129319960216	46
20211214_AM-RF012-00-0145180-0145451	-29.2898969106734	13.364113976676604	37
20211214_AM-RF012-00-0146458-0146936	-28.551526878352515	22.437346493857756	46
20211214_AM-RF012-00-0148282-0148821	-40.81013772224686	17.38836635584035	37
20211214_AM-RF012-00-0150010-0150383	-22.325283178323236	6.980680833568559	46
20211214_AM-RF012-00-0150965-0151234	-22.342733307164014	-4.589269387873541	46
20211214_AM-RF012-00-0151234-0151335	10.29407252259152	-0.9198927274827431	13
20211214_AM-RF012-00-0151738-0152132	-1.4894958921523536	-10.260988522333227	46
20211214_AM-RF012-00-0152727-0153448	-21.27195547721921	-13.682815388144727	46
20211214_AM-RF012-00-0157081-0158230	-43.29903584298321	10.517636708888316	37
20211214_AM-RF012-00-0158613-0158968	-34.64295808691166	9.337814894556493	37
20211214_AM-RF012-00-0160239-0160487	-37.9352223679018	6.236423901620442	37
20211214_AM-RF012-00-0160666-0160992	-39.11266325920367	0.7619324354144135	37
20211214_AM-RF012-00-0161618-0161898	-3.00382179733865	-5.713735008012079	46
20211214_AM-RF012-00-0165206-0165780	-19.07544947870002	-10.302098733746526	46
20211214_AM-RF012-00-0167772-0168080	-14.176992191713119	3.1232509054692303	46
20211214_AM-RF012-00-0168080-0168313	-4.2248541236337465	-9.284215732734324	46
20211214_AM-RF012-00-0169241-0169637	-24.99215267226453	8.106530775466245	46
20211214_AM-RF012-00-0169746-0170143	-1.2043620153972543	6.085581614243123	46
20211214_AM-RF012-00-0171273-0171366	8.927059656599713	6.491325291812243	13
20211214_AM-RF012-00-0171947-0172393	0.7312050121038873	8.144087909924586	46
20211214_AM-RF012-00-0172737-0173280	3.233350382818213	10.04196866208872	46
20211214_AM-RF012-00-0176345-0176607	-18.501644215835885	12.419711780104059	46
20211214_AM-RF012-00-0177924-0178068	-17.415862899957652	7.419140701522076	13
20211214_AM-RF012-00-0178563-0178847	1.4173442656491007	0.4390039409957808	46
20211214_AM-RF012-00-0178916-0179147	-18.169359252136587	-1.3088812247707433	46
20211214_AM-RF012-00-0180625-0180919	-17.980752644321168	-20.30156592514371	46
20211214_AM-RF012-00-0181538-0181851	-0.1312371953372326	-5.625031607593152	46
20211214_AM-RF012-00-0183997-0184241	-8.603531645422338	17.921770403795133	46
20211214_AM-RF012-00-0185106-0185240	-5.816351274988604	13.473660980529493	46
20211214_AM-RF013-01-0000468-0001287	-38.80889849580805	0.6345054585951603	37
20211214_AM-RF013-01-0001287-0001457	-4.8862838016321515	7.230513568939741	13
20211214_AM-RF013-01-0002183-0003026	-46.17537205135618	11.11981674544434	37
20211214_AM-RF013-01-0003026-0003279	-4.717219631489909	7.507593802980678	46
20211214_AM-RF013-01-0003792-0004106	-46.93453946463475	10.385608889900515	37
20211214_AM-RF013-01-0006485-0006820	-32.65758155176097	-4.115753847066077	37
20211214_AM-RF013-01-0006843-0007371	-46.12876275080745	0.7512476982259203	37
20211214_AM-RF013-01-0009351-0009567	-0.25712705739360625	-2.6180254171465607	13
20211214_AM-RF013-01-0009753-0010052	-15.82760182290998	-3.8318346659201876	46
20211214_AM-RF013-01-0010193-0010493	-5.686918185262586	-3.192925873760411	46
20211214_AM-RF013-01-0010493-0010863	-32.10343425800456	1.810763602313498	46
20211214_AM-RF013-01-0012650-0013429	-46.091475113922684	7.185342391782876	37
20211214_AM-RF013-01-0014853-0016197	-56.089818085432086	9.498823672731907	37
20211214_AM-RF013-01-0018938-0019158	-17.742160181905874	7.597685560664101	46
20211214_AM-RF013-01-0020665-0021839	-40.63269216657092	-3.7924281521485095	37
20211214_AM-RF013-01-0023179-0024469	-32.99747510899426	-1.8462549252024885	37
20211214_AM-RF013-01-0024896-0025747	-43.63598438300379	5.632432834919392	37
20211214_AM-RF013-01-0064881-0065049	2.6624966962702072	-5.939865136537321	46
20211214_AM-RF013-01-0080431-0081006	-72.60003244905182	3.6297108589243643	37
20211214_AM-RF013-01-0099011-0099439	-60.037330329841915	-15.777702487559155	37
20211214_AM-RF013-01-0132353-0133068	-34.31056379386771	-7.192079006556218	37
20211214_AM-RF013-01-0141089-0141753	-59.36970650722128	-12.680374810057465	37
20211214_AM-RF013-01-0142139-0142981	-53.80155654765445	-10.416837808791179	37
20211214_AM-RF013-01-0143777-0144439	-64.43344402490533	-23.602298157786716	37
20211214_AM-RF013-01-0146647-0146942	-54.64520121293741	-6.093454422024916	37
20211214_AM-RF013-01-0146942-0147801	-63.77169336900905	12.76339581691723	37
20211214_AM-RF013-01-0147801-0148568	-45.72766670446499	8.428317163843126	37
20211214_AM-RF013-01-0149091-0149565	-47.62392163031793	6.042287689512069	37
20211214_AM-RF013-01-0151281-0151640	-32.98305214944887	10.513249030072714	46
20211214_AM-RF013-01-0151688-0152298	-42.215652299534185	5.408596663607713	37
20211214_AM-RF013-01-0152484-0152814	-38.05004020922201	6.69935324375399	37
20211214_AM-RF013-01-0154537-0154975	-40.18535744995435	14.662903756818089	37
20211214_AM-RF013-01-0155152-0156037	-46.35563369261807	8.515656130230703	37
20211214_AM-RF013-01-0156568-0157327	-63.82143813485802	2.909004415627403	37
20211214_AM-RF013-01-0157412-0157831	-23.776633859872007	9.061211778551254	46
20211214_AM-RF013-01-0157916-0159050	-47.444193487401634	12.198182569661915	37
20211214_AM-RF013-01-0159509-0159671	1.2108202782359592	8.497627135591197	13
20211214_AM-RF013-01-0160775-0161244	-49.5798759755017	7.093008073058982	37
20211214_AM-RF013-01-0161631-0162364	-64.3994085140126	-3.921710269350629	37
20211214_AM-RF013-01-0162767-0163612	-57.8512403489797	1.1774349322488473	37
20211214_AM-RF013-01-0164641-0165335	-45.34406365747553	-1.054688555940334	37
20211214_AM-RF013-01-0165752-0166323	-61.74413021967176	-9.299631430092589	37
20211214_PM-RF010-00-0000208-0000522	-18.616635306308535	-4.156353628004022	46
20211214_PM-RF010-00-0000912-0001040	-9.707098566247062	1.6264816894825382	13
20211214_PM-RF010-00-0001959-0002096	8.77972543461144	13.869014135076437	13
20211214_PM-RF010-00-0003127-0003497	2.4116909535291056	14.099993965035496	46
20211214_PM-RF010-00-0005270-0005367	10.691384938933544	15.70754069524163	13
20211214_PM-RF010-00-0005724-0005858	-5.339384536226407	8.580549527879334	13
20211214_PM-RF010-00-0005955-0006043	8.068325843447907	-2.842270927203225	13
20211214_PM-RF010-00-0006590-0006677	0.9087757049104203	6.978126832938549	13
20211214_PM-RF010-00-0008722-0008859	-6.3361716129515635	-4.429820321785047	13
20211214_PM-RF010-00-0010111-0010195	-0.34725609933520757	5.902244731373517	13
20211214_PM-RF010-00-0010524-0010646	-8.135987662732962	7.806031002105313	13
20211214_PM-RF010-00-0011294-0011347	16.05153611619869	-11.558601200450825	13
20211214_PM-RF010-00-0011405-0011600	-12.735739475800948	-7.1229274533341425	13
20211214_PM-RF010-00-0013710-0013856	-2.314917600853362	-13.463465241221277	13
20211214_PM-RF010-00-0014213-0014542	-16.732015111430577	-8.896636899008389	46
20211214_PM-RF010-00-0015051-0015175	0.11087891198830312	7.123464158543067	13
20211214_PM-RF010-00-0015605-0016028	-26.9298832744293	1.8399559920810509	37
20211214_PM-RF010-00-0016066-0016307	-27.98099615379357	-4.365999883864554	37
20211214_PM-RF010-00-0016994-0017217	6.995596080004588	8.452104611768574	13
20211214_PM-RF010-00-0019398-0019522	6.872390074647312	-5.809941635029759	13
20211214_PM-RF010-00-0019818-0019962	0.9321092533714822	7.398514479776113	13
20211214_PM-RF010-00-0022362-0022890	-58.140006409832	2.3245328102947522	37
20211214_PM-RF010-00-0023584-0023880	-26.999172085587045	14.492267210651507	46
20211214_PM-RF010-00-0023880-0023978	13.18138224929509	8.765149969297367	13
20211214_PM-RF010-00-0025199-0025290	-2.401333335035936	-12.31522017878941	13
20211214_PM-RF010-00-0026464-0026894	-7.387628602197551	-2.6972068570346575	46
20211214_PM-RF010-00-0029170-0029407	-14.847914664062202	-2.067151159767308	46
20211214_PM-RF010-00-0029438-0029510	-16.802485496448483	-4.09871429175613	13
20211214_PM-RF010-00-0032603-0032819	-20.309271709194693	7.901477074169176	46
20211214_PM-RF010-00-0032933-0033169	-6.766466237120808	9.786590378937834	46
20211214_PM-RF010-00-0034339-0034485	-14.155229480934867	6.116450380743275	13
20211214_PM-RF010-00-0034679-0034820	1.1559140349137538	6.798092255875832	13
20211214_PM-RF010-00-0034858-0034961	-2.306413921574556	1.29278802045352	13
20211214_PM-RF010-00-0037647-0037855	0.6516459176856519	-0.9269266997307197	46
20211214_PM-RF010-00-0039213-0039334	14.990486878318617	-1.931335412825837	13
20211214_PM-RF010-00-0040353-0040461	-14.372369383701761	1.0827171317086115	13
20211214_PM-RF010-00-0041493-0041655	0.5821662485847275	4.657572996480492	13
20211214_PM-RF010-00-0041900-0042054	0.8989390166349057	-0.9730514014716679	13
20211214_PM-RF010-00-0042565-0042813	-25.335807433901792	-0.4332868755850092	46
20211214_PM-RF010-00-0043679-0043846	-14.330255107087542	8.518965039011361	13
20211214_PM-RF010-00-0044305-0044380	0.6679176624726232	1.0818676425722986	13
20211214_PM-RF010-00-0044635-0044836	-4.494403745644776	0.15156045272001814	13
20211214_PM-RF010-00-0045482-0045561	-0.5422862608516866	-9.941565767436494	13
20211214_PM-RF010-00-0046212-0046384	-14.074541480806133	-2.719258227382153	13
20211214_PM-RF010-00-0046384-0046466	5.202156258512582	-6.080881448919178	13
20211214_PM-RF010-00-0050084-0050213	2.8206967241322043	-9.690669542172266	13
20211214_PM-RF010-00-0051200-0051306	5.26737882243587	-11.099835877167239	13
20211214_PM-RF010-00-0051360-0051638	-9.185224894452357	-16.31821618656759	46
20211214_PM-RF010-00-0051839-0052053	-13.107202400708676	-17.478986158398023	46
20211214_PM-RF010-00-0052745-0052998	-12.006323949835433	10.443254188190382	46
20211214_PM-RF010-00-0059458-0059571	-7.275900022977839	-4.0180634644353725	13
20211214_PM-RF010-00-0059809-0060295	-38.562639993644396	10.651988278609275	37
20211214_PM-RF010-00-0060334-0061246	-32.05680434698956	23.120494727141786	37
20211214_PM-RF010-00-0061246-0061434	-6.7114269183896935	14.792309832217159	13
20211214_PM-RF010-00-0061869-0061971	-8.916605219347339	-27.559957147533854	13
20211214_PM-RF010-00-0062622-0062794	-16.936108732598417	-11.728213769339208	13
20211214_PM-RF010-00-0063734-0063913	2.140806140428547	-15.291644506187462	13
20211214_PM-RF010-00-0064224-0064490	-2.854413404201069	-13.646803137982758	13
20211214_PM-RF010-00-0065674-0065788	-12.593944812929648	-12.678588986697365	13
20211214_PM-RF010-00-0066169-0066320	-22.187146909498093	-9.305615347082945	13
20211214_PM-RF010-00-0067002-0067258	-51.20434744939229	-23.15490782235164	37
20211214_PM-RF010-00-0069541-0069729	15.934215142472786	-16.780013426292935	13
20211214_PM-RF010-00-0074262-0074714	-23.818168819521034	5.0174026066344055	46
20211214_PM-RF010-00-0074714-0075302	-37.07466392586019	15.859568952150989	37
20211214_PM-RF010-00-0077187-0077714	-31.43543208130019	15.893046151730768	37
20211214_PM-RF010-00-0082718-0083102	-35.89719853124266	-12.819686185775666	37
20211214_PM-RF010-00-0083102-0083249	6.546705400910925	-12.429565769017344	13
20211214_PM-RF010-00-0083827-0084604	-25.71667494661303	13.863223810996438	37
20211214_PM-RF010-00-0086480-0087103	-33.597774771184945	5.519301586325344	46
20211214_PM-RF010-00-0088544-0088746	-6.268893880749856	9.549653638167326	13
20211214_PM-RF010-00-0089061-0089345	-20.860602236975435	12.137086382600867	46
20211214_PM-RF010-00-0089905-0090066	-13.326859840323367	5.952660476122764	46
20211214_PM-RF010-00-0090110-0090318	-30.398184882128557	-2.2663837939691627	46
20211214_PM-RF010-00-0092179-0092607	-49.45312830489314	5.262321394833366	37
20211214_PM-RF010-00-0093471-0093624	-26.914558329254863	-0.5499911203759102	13
20211214_PM-RF010-00-0093931-0094314	-28.854582390703058	-1.7268059475002617	37
20211214_PM-RF010-00-0094369-0094824	-37.86155169256713	9.48744068457684	37
20211214_PM-RF010-00-0100072-0100301	-15.027574774320179	11.681704919420742	46
20211214_PM-RF010-00-0101411-0101517	0.906541035665259	-12.781843586931702	13
20211214_PM-RF010-00-0102486-0102654	1.8815205679291376	-17.04085424042529	13
20211214_PM-RF010-00-0103445-0103539	-13.236066921919356	-13.061054841096723	13
20211214_PM-RF010-00-0104236-0104902	-20.060054997524865	7.8194161451997015	46
20211214_PM-RF010-00-0105254-0105397	-22.219541125051908	4.143949618543168	13
20211214_PM-RF010-00-0105439-0105680	-1.841474823003344	-0.4771838191612084	46
20211214_PM-RF010-00-0105753-0105967	-4.37352598734309	-0.46893849037095525	46
20211214_PM-RF010-00-0108378-0108501	19.984112966078637	-9.12712096345159	13
20211214_PM-RF010-00-0112273-0112440	9.074861401275665	-13.739294718115648	13
20211214_PM-RF010-00-0123085-0123253	-17.63769462722414	6.014381844397213	46
20211214_PM-RF010-00-0123866-0124407	-51.69410589013581	4.738008088931072	37
20211214_PM-RF010-00-0126302-0126493	-14.64262472782887	6.19349313072869	13
20211214_PM-RF010-00-0128201-0128263	3.352492950266765	-2.867415339707302	13
20211214_PM-RF010-00-0130107-0130393	-10.266110174882325	7.803663520168566	46
20211214_PM-RF010-00-0132101-0132212	3.3862574410034987	-8.683063685116235	13
20211214_PM-RF010-00-0134999-0135137	-6.640872616915263	-2.365278600377884	13
20211214_PM-RF010-00-0138884-0139018	-10.118529554772529	4.354817052518221	13
20211214_PM-RF010-00-0139054-0139161	-3.4010930904692094	2.594789395465664	13
20211214_PM-RF010-00-0139336-0139482	17.09340628289586	-5.0173673006556845	13
20211214_PM-RF010-00-0139872-0140081	6.0616013177092745	7.293616451914041	13
20211214_PM-RF010-00-0140138-0140357	-8.014485593513584	11.768449317254367	13
20211214_PM-RF010-00-0142444-0142531	-2.085037634815933	2.3238759030730947	13
20211214_PM-RF010-00-0143428-0143546	7.004123471736126	-12.113290223409606	13
20211214_PM-RF010-00-0144339-0144566	8.541840911808078	-10.108517875172662	13
20211214_PM-RF010-00-0144616-0144741	3.433361182363506	-6.644700105594731	13
20211214_PM-RF010-00-0146375-0146524	-12.838821933448152	-8.946246713945769	13
20211214_PM-RF010-00-0147450-0147584	-3.2423284846151086	-12.213436511100838	13
20211214_PM-RF010-00-0151365-0151458	2.3626807297961663	-19.147481079100427	13
20211214_PM-RF010-00-0152952-0153074	-4.117530371479619	-17.19226188326576	13
20211214_PM-RF010-00-0153674-0153792	-3.667320787333555	-13.213222544687914	13
20211214_PM-RF010-00-0155068-0155267	4.192621189759435	-18.005782581614806	13
20211214_PM-RF010-00-0155777-0155901	-11.538085506867219	-22.56382584819415	13
20211214_PM-RF010-00-0162343-0162467	14.985889012027672	5.0553030933673915	13
20211214_PM-RF010-00-0168324-0168894	-15.864911522935246	2.5685079364927073	46
20211214_PM-RF010-00-0174657-0174789	-0.9549732671053265	13.565729912808179	13
20211214_PM-RF010-00-0175714-0175953	-21.458404208215708	9.595755973637273	46
20211214_PM-RF010-00-0177659-0177776	7.815732268129543	5.2541500316923315	13
20211214_PM-RF010-00-0177852-0177968	7.4139393536800515	8.825809936423955	13
20211214_PM-RF010-00-0181773-0181908	-14.255337726447756	-11.693208270506343	13
20211214_PM-RF010-00-0183500-0183978	-20.618938762726422	11.495086042001178	46
20211214_PM-RF010-00-0184552-0185079	-47.565074437463885	17.191399211041006	37
20211214_PM-RF010-00-0185274-0186245	-35.07659419144145	16.355524311493213	37
20211214_PM-RF010-00-0187368-0187540	20.55635337182906	-2.598006449298484	13
20211214_PM-RF010-00-0187705-0187989	-12.262549301804125	0.48571913937158806	46
20211214_PM-RF010-00-0188021-0188368	-9.181909758466734	-4.620660485785655	46
20211214_PM-RF010-00-0216898-0217278	-46.68689442835319	1.0901568374454105	37
20211214_PM-RF010-00-0219993-0220537	-42.844894527858344	18.152049673211216	37
20211214_PM-RF010-00-0220537-0220799	-16.99946556962348	3.9222035610577044	46
20211214_PM-RF010-00-0221187-0221350	-9.583495939586763	6.671310187071348	46
20211214_PM-RF010-00-0222005-0222765	-9.871799685925339	5.679208523990931	46
20211214_PM-RF010-00-0223378-0223574	-13.153857564115551	-0.9792544938330754	46
20211214_PM-RF010-00-0223733-0223987	-25.37000347303879	-1.2772322269991843	46
20211214_PM-RF010-00-0224299-0224429	11.165799844639201	7.680065816304468	13
20211214_PM-RF010-00-0224621-0224736	-3.9004186265878946	4.690389261256099	13
20211214_PM-RF010-00-0225963-0226190	-17.139979472170086	12.53915288383421	46
20211214_PM-RF010-00-0227477-0227769	-10.92286056040132	11.775868366928417	46
20211214_PM-RF010-00-0230487-0230851	6.37219012304544	-10.290670586577587	46
20211214_PM-RF010-00-0230917-0231206	-6.025148190744658	-9.948416727148613	46
20211214_PM-RF010-00-0235342-0235564	4.403072147402465	7.6222601783718344	46
20211214_PM-RF010-00-0235699-0235953	9.522880062867026	-7.028760856978712	13
20211214_PM-RF010-00-0238826-0238941	-5.171479948416428	-18.13744532180137	13
20211214_PM-RF010-00-0240510-0240641	11.462798983865135	-14.371957374640733	13
20211214_PM-RF010-00-0244878-0245081	-5.512310350851865	-12.875545447104288	13
20211214_PM-RF010-00-0250722-0250842	14.93822532254736	7.891318923484102	13
20211214_PM-RF010-00-0264266-0264790	-29.84034581475703	12.519014931172327	37
20211214_PM-RF010-00-0264916-0265235	-12.732990731180616	6.5995900775367184	46
20211214_PM-RF010-00-0266822-0266931	-9.393089696984198	-8.298587711546034	13
20211214_PM-RF010-00-0269303-0269513	4.1452213080617994	-7.156664031029358	13
20211214_PM-RF010-00-0270088-0270226	3.41797337593472	-13.653667318820753	13
20211214_PM-RF010-00-0270622-0270914	-3.027578815898492	-17.584100247075128	46
20211214_PM-RF010-00-0272104-0272246	18.89873313395736	-18.898516526298792	13
20211214_PM-RF010-00-0275398-0275612	-3.9555237990893053	-13.136625698240271	13
20211214_PM-RF010-00-0275857-0276110	-33.70429012874835	3.845545263322952	46
20211214_PM-RF010-00-0276803-0277110	4.895777042561043	4.913790495134024	13
20211214_PM-RF010-00-0277233-0278225	-17.109896485319506	11.292630605194862	46
20211214_PM-RF010-00-0278792-0279137	-31.928212976146757	10.472892424077449	37
20211214_PM-RF010-00-0282161-0282314	-4.042336167903316	6.167833435665611	46
20211214_PM-RF010-00-0282345-0282722	-3.2226033499153686	2.7769087446965397	46
20211214_PM-RF010-00-0285461-0285551	4.052183725471548	-0.3842802820085394	13
20211214_PM-RF010-00-0285792-0285933	6.782557991643349	-21.046186087466598	13
20211214_PM-RF010-00-0287228-0287404	-18.813189751031395	13.717796355111144	46
20211214_PM-RF010-00-0287499-0287610	-21.938631315593078	-4.486629635768779	13
20211214_PM-RF010-00-0288503-0288998	-29.94876160397332	7.898674902296187	37
20211214_PM-RF010-00-0290507-0290856	-32.310908525057165	-12.391294605457666	37
20211214_PM-RF011-00-0001182-0001535	-29.32355066922053	-5.7392171837365975	46
20211214_PM-RF011-00-0002879-0003055	-15.936656003395319	5.702609347462467	13
20211214_PM-RF011-00-0003527-0003860	-34.76560301082654	15.65114307431186	46
20211214_PM-RF011-00-0003924-0004189	-34.49974030816918	8.74961361998888	37
20211214_PM-RF011-00-0004421-0004542	-16.950498933412995	5.377468620452031	13
20211214_PM-RF011-00-0004542-0004617	10.378356961888072	13.794000001446268	13
20211214_PM-RF011-00-0004720-0004897	-5.684480837894506	11.148315222735745	46
20211214_PM-RF011-00-0006118-0006537	-15.21535829633458	9.4026715975916	46
20211214_PM-RF011-00-0007553-0007669	6.595623697478094	2.205139028902667	13
20211214_PM-RF011-00-0008236-0008402	-27.73446919199673	-10.235046518123594	13
20211214_PM-RF011-00-0009828-0010222	-26.49928208668196	-4.205740353287612	46
20211214_PM-RF011-00-0010499-0010602	4.4917729285235	-0.570166348822232	13
20211214_PM-RF011-00-0010636-0010983	-26.452406718753984	2.8461094953921586	46
20211214_PM-RF011-00-0011118-0011358	-21.667578826954024	4.580477493313256	46
20211214_PM-RF011-00-0011447-0011735	-34.74096149207596	2.983652359652011	37
20211214_PM-RF011-00-0012432-0012781	3.09529871536637	5.59479944960488	46
20211214_PM-RF011-00-0014153-0014297	-7.378832155275264	7.041598603420295	13
20211214_PM-RF011-00-0014942-0015158	2.330241467447366	-2.0806026140999854	46
20211214_PM-RF011-00-0015422-0015625	-11.629981576789179	-4.200817833062115	13
20211214_PM-RF011-00-0016434-0016753	7.033258466576809	-10.078159219741773	13
20211214_PM-RF011-00-0017048-0017318	13.298975817094956	-7.198823877211964	13
20211214_PM-RF011-00-0018954-0019079	-8.50802162047335	-9.079118621998393	13
20211214_PM-RF011-00-0019195-0019392	-24.91219896955554	-9.255764939283697	46
20211214_PM-RF011-00-0020502-0020653	-22.363370325862338	6.57636828723188	13
20211214_PM-RF011-00-0020841-0021093	-20.649032795493984	17.61553807042423	46
20211214_PM-RF011-00-0021726-0021952	-25.491041342374995	12.120068357792265	46
20211214_PM-RF011-00-0026770-0026901	-0.7915155032161729	-3.4822209136869495	13
20211214_PM-RF011-00-0027238-0027757	-7.719725336225494	4.4925480182704085	46
20211214_PM-RF011-00-0028187-0028331	-12.970097997472415	-0.22826096758351486	13
20211214_PM-RF011-00-0028923-0029071	-19.19875050610136	-8.582348608685214	13
20211214_PM-RF011-00-0029593-0029801	-9.385481797842122	-4.796061502758263	13
20211214_PM-RF011-00-0030305-0030500	-6.425564850376741	-4.368294665033124	13
20211214_PM-RF011-00-0030836-0031029	-17.403735145703482	-1.2013642528545683	46
20211214_PM-RF011-00-0031665-0032024	-17.509912910154462	1.3718937691378719	46
20211214_PM-RF011-00-0032128-0032226	-8.217934552640376	7.239977763682165	13
20211214_PM-RF011-00-0032984-0033253	-9.23682966168208	8.9099234838868	46
20211214_PM-RF011-00-0034332-0034589	2.5113820933216635	18.19337913467305	46
20211214_PM-RF011-00-0034889-0035186	-9.807315026086645	9.243948968514129	46
20211214_PM-RF011-00-0036606-0036809	-16.434592094284888	7.837488881530702	46
20211214_PM-RF011-00-0036809-0037749	-30.32280771739291	14.317977872429337	37
20211214_PM-RF011-00-0038701-0038886	-12.157267619525067	-0.3855937598558452	46
20211214_PM-RF011-00-0039073-0039644	-22.52057913821721	12.221948428468584	46
20211214_PM-RF011-00-0040306-0040411	0.7003816282374216	12.709586003561213	13
20211214_PM-RF011-00-0041295-0041611	-2.039463404518441	10.706989391008465	46
20211214_PM-RF011-00-0042244-0042774	-6.514499188479151	10.55853087819819	46
20211214_PM-RF011-00-0044071-0044397	-16.290446573680974	10.535380862147777	46
20211214_PM-RF011-00-0045154-0045285	-16.78804360260098	6.471575640882536	13
20211214_PM-RF011-00-0049645-0049794	13.77522570566039	-13.021572362796936	13
20211214_PM-RF011-00-0050188-0050316	15.784014934989726	-3.944089789858131	13
20211214_PM-RF011-00-0050398-0050601	-2.8515108929794715	-2.6851191072120346	46
20211214_PM-RF011-00-0050601-0050692	15.696834276956153	-0.2651304475503321	13
20211214_PM-RF011-00-0051491-0051872	1.877151050084549	-4.976663182984699	46
20211214_PM-RF011-00-0055592-0055715	15.970716048191713	-7.888748636782796	13
20211214_PM-RF011-00-0056448-0056989	-46.66543233499166	-6.685379979155257	37
20211214_PM-RF011-00-0057133-0057554	-35.90470198751792	-0.9902668290876026	37
20211214_PM-RF011-00-0058782-0059041	-12.320813923278509	-1.110264551324929	46
20211214_PM-RF011-00-0059137-0059506	-25.915815327208836	3.819276744185686	46
20211214_PM-RF011-00-0061832-0062141	-32.63785073968909	10.635422145201007	46
20211214_PM-RF011-00-0064077-0064169	15.210961700073938	3.3703512981842625	13
20211214_PM-RF011-00-0064810-0065251	-29.19112868291905	11.051269805392234	37
20211214_PM-RF011-00-0066523-0066823	-10.046400449086795	5.29204974545169	46
20211214_PM-RF011-00-0067062-0067403	-11.036583659400101	4.030768493152563	46
20211214_PM-RF011-00-0067403-0067489	8.713308712106652	6.250963377432677	13
20211214_PM-RF011-00-0069368-0069910	-33.27639340249478	10.155834116608245	37
20211214_PM-RF011-00-0070454-0070623	-6.681985268984201	-1.829686607305966	13
20211214_PM-RF011-00-0070827-0071257	-39.539840440433245	-1.5228985254907559	37
20211214_PM-RF011-00-0106766-0106871	12.92589578335837	8.763486175343772	13
20211214_PM-RF011-00-0107596-0107721	14.880778692860229	8.715869582624164	13
20211214_PM-RF011-00-0109466-0109565	6.755769245386982	-13.212176618334912	13
20211214_PM-RF011-00-0110937-0111408	-19.929430218306578	8.320017698156148	46
20211214_PM-RF011-00-0112621-0112759	-0.9332618008638062	13.56145261957313	13
20211214_PM-RF011-00-0113469-0113661	-10.61573642398521	11.536528296574527	13
20211214_PM-RF011-00-0113753-0113841	-16.261984504187314	7.4317838871384225	13
20211214_PM-RF011-00-0114448-0114525	-8.205139714799339	4.144741388766574	13
20211214_PM-RF011-00-0115417-0115908	-7.659419602476267	6.819202568876591	46
20211214_PM-RF011-00-0115908-0115985	20.713628779037734	0.6421990957953371	13
20211214_PM-RF011-00-0116903-0117084	-15.375666767079808	12.419949136564613	13
20211214_PM-RF011-00-0117414-0117487	13.382839630032972	12.35928434404325	13
20211214_PM-RF011-00-0117668-0117797	11.023446588901066	10.122859812087606	13
20211214_PM-RF011-00-0118255-0118377	1.1415315698114243	16.241790829753885	13
20211214_PM-RF011-00-0118674-0119275	-20.993730522614126	11.03395170583707	46
20211214_PM-RF011-00-0119462-0119673	-19.143770755992072	8.3293677081171	46
20211214_PM-RF011-00-0120099-0120890	-30.708643981975342	10.675689098162474	37
20211214_PM-RF011-00-0122176-0122590	-10.184779416835275	4.882656230840159	46
20211214_PM-RF011-00-0122590-0122688	16.466287843887354	9.694165036591281	13
20211214_PM-RF011-00-0123468-0123852	-6.8255780345427235	14.091245085083399	46
20211214_PM-RF011-00-0124269-0124492	-1.3848259355871333	14.829235243746382	13
20211214_PM-RF011-00-0126323-0126951	-23.220156100066234	11.204109378484011	46
20211214_PM-RF011-00-0128430-0128540	-6.790121925851149	7.776987546911875	13
20211214_PM-RF011-00-0129474-0129687	7.752710623280375	14.295256547301927	13
20211214_PM-RF011-00-0129851-0130185	-7.111038352575113	10.292038782234966	46
20211214_PM-RF011-00-0131205-0131300	2.596299115596475	9.443435978813765	13
20211214_PM-RF011-00-0131550-0132164	2.2557335236333675	0.7643790479861037	46
20211214_PM-RF011-00-0132726-0132863	8.146990664685925	-4.451191390816865	13
20211214_PM-RF011-00-0133630-0133776	13.315142322651814	-14.242578591642555	13
20211214_PM-RF011-00-0134750-0135270	-13.440082332255786	-2.003165371146121	46
20211214_PM-RF011-00-0137291-0137472	-0.44844309729265713	17.812776492256358	13
20211214_PM-RF011-00-0138003-0138069	-1.75815295775165	1.2026083101753204	13
20211214_PM-RF011-00-0138200-0138362	12.765747854032226	3.4237918715667233	13
20211214_PM-RF011-00-0138624-0138831	-4.232914345052616	0.8074327456206738	13
20211214_PM-RF011-00-0139446-0139659	-19.724212645793877	-6.160116333928759	46
20211214_PM-RF011-00-0139832-0140249	-17.936057850257036	-1.016099320405582	46
20211214_PM-RF011-00-0148145-0148321	-20.79439585102469	-7.167797097696383	46
20211214_PM-RF011-00-0150176-0150356	-6.95067431297729	-9.476994250367778	13
20211214_PM-RF011-00-0152017-0152222	1.5996490626239552	-7.703644391313555	46
20211214_PM-RF011-00-0199045-0199269	-33.315389513155715	1.9089585731847818	46
20211214_PM-RF011-00-0202635-0202768	-1.1731274995178893	-2.380377256108676	13
20211214_PM-RF011-00-0203623-0203950	-0.8669852502274582	2.775104891592692	46
20211214_PM-RF011-00-0204027-0204288	-8.464728741625954	6.237683544661346	46
20211214_PM-RF011-00-0204288-0204395	20.109066794749403	5.762325952877103	13
20211214_PM-RF011-00-0206073-0206299	-0.8309651985583982	-3.1110897510113973	46
20211214_PM-RF011-00-0208602-0208846	-18.0942845358825	0.7048039882743007	46
20211214_PM-RF011-00-0208846-0208982	12.2405860311145	2.6731371954464223	13
20211214_PM-RF011-00-0212881-0212969	-18.56387588423987	17.676989031886045	13
20211214_PM-RF011-00-0215792-0216388	5.493694643511702	0.5599502739047676	46
20211214_PM-RF011-00-0216527-0216842	-3.3021148395813613	1.5506280937933095	46
20211214_PM-RF011-00-0217046-0217494	-15.854091398779943	-4.182807672605103	46
20211214_PM-RF011-00-0219212-0219404	3.767072431153768	-10.974067551025898	13
20211214_PM-RF011-00-0219912-0220358	4.5151775696471645	-3.82221308922478	46
20211214_PM-RF011-00-0220720-0220889	-17.51458700829218	-2.497407962678958	46
20211214_PM-RF011-00-0220889-0220972	8.77693373166295	-6.512601063143173	13
20211214_PM-RF011-00-0222070-0222395	9.51576122612648	-4.309706882179796	46
20211214_PM-RF011-00-0227471-0227647	11.153511475319242	-8.158589144511	13
20211214_PM-RF011-00-0230361-0230439	-6.785355818640146	-6.375673507536801	13
20211214_PM-RF011-00-0231383-0231647	4.510343374522886	-8.082758092177139	13
20211214_PM-RF011-00-0232484-0232736	-11.079568230059072	-1.725283891785191	46
20211214_PM-RF011-00-0233192-0233498	-4.69023431211454	0.31237192589136	46
20211214_PM-RF011-00-0233618-0233744	9.896161505609207	-0.0019883879915026546	13
20211214_PM-RF011-00-0233939-0234407	-23.498135092865667	7.902396193534005	37
20211214_PM-RF011-00-0234491-0234608	20.945691720915487	2.0995304368855408	13
20211214_PM-RF011-00-0235121-0235646	-18.371876600596995	-5.578986144676139	46
20211214_PM-RF011-00-0235737-0236084	-29.64897959861365	-5.299622206488484	37
20211214_PM-RF011-00-0238460-0239009	-14.393414408529116	-2.6954946233937545	46
20211214_PM-RF011-00-0241245-0241402	-14.447299415569104	-8.769051220223849	46
20211214_PM-RF011-00-0243329-0243496	-7.225783358730972	-11.854966407680763	13
20211214_PM-RF011-00-0244959-0245022	5.337849189804846	-4.716002564866574	13
20211214_PM-RF011-00-0246043-0246502	-0.849655871885379	-10.992509234853985	46
20211214_PM-RF011-00-0248461-0248570	2.9187135249917895	-8.415309563874679	13
20211214_PM-RF011-00-0249117-0249446	-24.53876696819702	23.380634978663647	46
20211214_PM-RF011-00-0249710-0250036	-7.426583466721503	-8.272824727548093	46
20211214_PM-RF011-00-0252494-0252986	-17.041573618546103	8.243989922680054	46
20211214_PM-RF011-00-0267647-0268287	-35.96811636212345	9.567236431216193	37
20211214_PM-RF011-00-0268484-0269101	-39.407961782732485	8.573828886506808	37
20211214_PM-RF011-00-0272364-0272712	-36.21998300120562	16.248977341129457	37
20211214_PM-RF011-00-0274856-0275222	-11.264660724456855	14.498101823785301	46
20211214_PM-RF011-00-0275288-0275646	3.6703058693264548	6.7058698383437125	46
20211214_PM-RF013-00-0000710-0001477	-30.818156762709616	-10.677662974940105	37
20211214_PM-RF013-00-0002067-0003666	-23.542689508051204	5.055342926050943	37
20211214_PM-RF013-00-0004523-0005114	-25.234172084497104	3.608904532177559	37
20211214_PM-RF013-00-0005789-0006166	-24.5293628465335	3.4593382775228316	46
20211214_PM-RF013-00-0006166-0006241	4.042923441913174	5.278596958560637	13
20211214_PM-RF013-00-0006528-0007234	-28.614864691345808	4.774611058226631	37
20211214_PM-RF013-00-0008998-0009821	-39.569564117896476	6.066028224843169	37
20211214_PM-RF013-00-0010672-0011291	-31.096007757437324	3.681991383824059	37
20211214_PM-RF013-00-0011836-0012013	-20.768284507856688	4.219544921965063	46
20211214_PM-RF013-00-0012013-0012461	-32.36525219911577	1.245581814361037	37
20211214_PM-RF013-00-0013183-0013419	-24.97062171063858	4.166134575489138	46
20211214_PM-RF013-00-0014089-0014385	-30.356288889148352	6.173236572573695	46
20211214_PM-RF013-00-0014385-0014815	-4.273340644919471	8.681726520558044	46
20211214_PM-RF013-00-0015037-0015185	1.2210067526981754	1.622245553348545	13
20211214_PM-RF013-00-0018483-0018564	7.18755521236527	-5.620408656269929	13
20211214_PM-RF013-00-0018623-0018954	-15.594583766607338	-6.30962407078784	46
20211214_PM-RF013-00-0019417-0019860	-28.199861633904312	-7.6807411955716764	46
20211214_PM-RF013-00-0020378-0021181	-32.026208455671	-8.09204119359389	37
20211214_PM-RF013-00-0021748-0022530	-37.61932229585372	-10.029951593273966	37
20211214_PM-RF013-00-0022782-0023403	-54.354887136153806	-8.190872544929483	37
20211214_PM-RF013-00-0023470-0023869	-11.45949694590011	-5.513598938431209	46
20211214_PM-RF013-00-0023939-0024545	-52.75632586933573	-9.532172182472099	37
20211214_PM-RF013-00-0024601-0024794	-18.449374184583718	-4.131763555759289	46
20211214_PM-RF013-00-0028366-0029172	-45.416027718448206	3.9162477534086184	37
20211214_PM-RF013-00-0031196-0031846	-36.31249166312512	2.236198190758972	37
20211214_PM-RF013-00-0033290-0033446	3.2040605738487287	-6.250397902442748	13
20211214_PM-RF013-00-0033832-0034175	1.8363173894755174	-6.4124716453509665	46
20211214_PM-RF013-00-0034526-0034928	-14.825200394737006	-6.485504035656212	46
20211214_PM-RF013-00-0038656-0039038	-44.522871942026704	1.851051381945887	37
20211214_PM-RF013-00-0039038-0039186	-7.577805704772973	8.874956722553302	13
20211214_PM-RF013-00-0039369-0040014	-10.749734146134807	16.513552723556035	46
20211214_PM-RF013-00-0040142-0040590	-39.51182702553211	14.027307990705511	37
20211214_PM-RF013-00-0041453-0042148	-38.834166067345784	6.678736601299589	37
20211214_PM-RF013-00-0043655-0043877	-4.533925353160327	1.757958919001066	46
20211214_PM-RF013-00-0043918-0044459	-40.395763486455095	2.74688807450649	37
20211214_PM-RF013-00-0045750-0045918	-27.32806986361538	5.432709751290805	46
20211214_PM-RF013-00-0046252-0046930	-51.649426306886355	6.394217118048204	37
20211214_PM-RF013-00-0047369-0047851	-1.0344826908391027	10.85604743066918	46
20211214_PM-RF013-00-0048257-0048611	-7.924644171355981	-2.6432102141450646	46
20211214_PM-RF013-00-0050546-0050635	14.211932828541	-3.46138908676629	13
20211214_PM-RF013-00-0050675-0050766	-0.49217845731720744	-5.281944876203051	13
20211214_PM-RF013-00-0050803-0051559	-36.010748333900544	-6.9629387269380265	37
20211214_PM-RF013-00-0051954-0052375	-30.367217969790964	-6.581200583407791	37
20211214_PM-RF013-00-0054538-0056607	-47.30619648452592	2.511191184540633	37
20211214_PM-RF013-00-0059574-0060152	-44.82740615439615	0.08661669915384082	37
20211214_PM-RF013-00-0060741-0061135	-44.73140177717018	-2.4746995595898467	37
20211214_PM-RF013-00-0061186-0061624	-1.564327919516819	-2.116821810926869	46
20211214_PM-RF013-00-0061675-0061852	-13.33035223893353	-12.769753890840029	46
20211214_PM-RF013-00-0062233-0062911	-39.59555685216027	7.6113305144383006	37
20211214_PM-RF013-00-0062911-0063346	-4.020116177533774	11.805348614774728	46
20211214_PM-RF013-00-0064589-0065206	-43.40191591697849	8.30681296892496	37
20211214_PM-RF013-00-0065624-0066065	-50.06595032230364	10.621147993849938	37
20211214_PM-RF013-00-0066361-0067046	-58.70860496900778	-10.68956276959101	37
20211214_PM-RF013-00-0067236-0067679	-49.800221839690025	1.5898754330380818	37
20211214_PM-RF013-00-0069246-0069646	-36.064414741581366	0.26099839037417283	46
20211214_PM-RF013-00-0074647-0074824	-25.105924456753048	0.8158886629817739	46
20211214_PM-RF013-00-0075699-0076204	-45.19475039970213	3.4275914651850057	37
20211214_PM-RF013-00-0078613-0079034	-2.7498141618709124	-2.876950404566693	46
20211214_PM-RF013-00-0079799-0080663	-28.7336424763865	-3.991560393284061	37
20211214_PM-RF013-00-0080894-0081177	-25.3687318354194	-5.357130022781739	46
20211214_PM-RF013-00-0084076-0084278	-22.486307524845053	-3.7189000883640007	46
20211214_PM-RF013-00-0084835-0084933	-2.225710269193383	-6.536281292758718	13
20211214_PM-RF013-00-0085651-0085917	-7.8695530396840505	-6.289767924168067	46
20211214_PM-RF013-00-0099392-0100139	-50.42779204698217	-1.699310430491059	37
20211214_PM-RF013-00-0100336-0101005	-23.85307367113921	1.1457378347592466	37
20211214_PM-RF013-00-0101005-0101196	-3.4846774264489953	3.4581877124031486	13
20211214_PM-RF013-00-0101561-0101733	-8.425744523485365	5.511552788602861	46
20211214_PM-RF013-00-0101791-0102387	-48.7196857928681	6.684031008894579	37
20211214_PM-RF013-00-0102512-0102911	-35.465029980898656	20.032467462741522	37
20211214_PM-RF013-00-0102945-0103419	-43.61068552894426	7.482427996954924	37
20211214_PM-RF013-00-0103842-0104390	-3.9224625454984396	10.907092813912085	46
20211214_PM-RF013-00-0105211-0106027	-32.91034257367815	25.226209847567123	37
20211214_PM-RF013-00-0106588-0107313	-51.01260934800634	8.837830486951349	37
20211214_PM-RF013-00-0107333-0107636	-16.929676030663206	7.675577816276771	46
20211214_PM-RF013-00-0107930-0108383	-41.40615670026306	12.149511262001944	37
20211214_PM-RF013-00-0110511-0111318	-40.29475992732649	6.934338417475332	37
20211214_PM-RF013-00-0111318-0111400	-5.381006237980688	8.863471261237082	13
20211214_PM-RF013-00-0112235-0113166	-53.42766673140516	-0.5394855170672588	37
20211214_PM-RF013-00-0113326-0113761	-35.58827393594719	-1.0230578106966237	37
20211214_PM-RF013-00-0114093-0114757	-30.41350270770782	-6.332023049376037	37
20211214_PM-RF013-00-0114970-0115555	-47.72037263170848	-3.9423814599632756	37
20211214_PM-RF013-00-0118202-0118463	-18.147439055026037	-7.932714216177074	46
20211214_PM-RF013-00-0118621-0118814	-15.92504557591908	3.7756445929167155	46
20211214_PM-RF013-00-0124310-0124813	-15.478170356397428	-6.711992070055348	46
20211214_PM-RF013-00-0126567-0126822	-16.578163566345356	9.753368204680502	46
20211214_PM-RF013-00-0129083-0129196	0.3669870446457485	-5.967399663138825	13
20211214_PM-RF013-00-0129252-0130011	-2.123873653959593	0.6618466592288567	46
20211214_PM-RF013-00-0130011-0130168	5.59538893387461	-7.269695132028273	13
20211214_PM-RF013-00-0130625-0131428	-11.902291236774676	-5.639612625429364	46
20211214_PM-RF013-00-0131851-0132171	-2.8305923988774375	-6.097018297573885	46
20211214_PM-RF013-00-0132789-0133165	6.856858668331079	-5.236827087085766	46
20211214_PM-RF013-00-0133165-0133287	4.023282354210432	-4.392378545479597	13
20211214_PM-RF013-00-0135509-0135643	4.396546899186552	-25.403641534322407	13
20211214_PM-RF013-00-0135818-0136206	-24.004481411758032	-9.43063665277586	46
20211214_PM-RF013-00-0136307-0136622	-11.743878924856379	9.60452574888386	46
20211214_PM-RF013-00-0136851-0137256	-4.276479852765007	3.2220545246867127	46
20211214_PM-RF013-00-0137412-0137859	-30.159028208411335	3.4926833798977492	46
20211214_PM-RF013-00-0138118-0138460	-10.182421667076772	9.339222020920925	46
20211214_PM-RF013-00-0142546-0143500	-35.601542322038235	3.9763466671320487	37
20211214_PM-RF013-00-0145999-0146443	-3.996887671677422	11.833809690172727	46
20211214_PM-RF013-00-0146815-0147093	-5.6858310845004665	6.289650126638153	46
20211214_PM-RF013-00-0147768-0148330	-46.941309647293906	-1.194126287524477	37
20211214_PM-RF013-00-0148614-0149265	-13.705247594652523	1.6799971305264165	46
20211214_PM-RF013-00-0149265-0149418	9.369034174435901	-5.325383421448508	13
20211214_PM-RF013-00-0156747-0157140	2.837584602330708	-0.9621988157530735	46
20211214_PM-RF013-00-0157332-0157685	-18.689403521757615	-1.3115755690363344	46
20211214_PM-RF013-00-0158014-0158453	-13.461799394909594	-0.3797561452806105	46
20211214_PM-RF013-00-0158557-0159566	-50.94874055946719	-14.781032240260812	37
20211214_PM-RF013-00-0160839-0161736	-52.2519712869505	-22.153281020904444	37
20211214_PM-RF013-00-0167786-0168290	-19.818174105871318	6.215702171487319	46
20211214_PM-RF013-00-0168737-0169009	-15.985639296268848	4.952633460881828	46
20211214_PM-RF013-00-0169161-0169576	-1.5496905466658009	6.742711358470296	46
20211214_PM-RF013-00-0170564-0170693	-4.288177187965628	-12.275474921322308	13
20211214_PM-RF013-00-0172255-0173189	-30.139677291648567	-17.814007941253596	37
20211214_PM-RF013-00-0174682-0175051	-16.192239189120006	-0.5922486924866712	46
20211214_PM-RF013-00-0175051-0175675	-34.14038006407812	0.41097452695459635	37
20211214_PM-RF013-00-0175675-0176149	-14.988159411252308	7.579453247211195	46
20211214_PM-RF013-00-0176448-0177206	-31.95867321632617	24.68447866816319	37
20211214_PM-RF013-00-0177206-0177506	-28.833003040966897	8.969323322323472	46
20211214_PM-RF013-00-0182378-0183327	-45.13908914006841	-0.05968931454575669	37
20211214_PM-RF013-00-0184107-0184389	-7.505641718297066	1.0180880338735938	46
20211214_PM-RF013-00-0186815-0187068	-8.633723430672996	-14.851562700094144	46
20211214_PM-RF013-00-0188242-0188560	-6.991751249407821	-5.337841146001744	46
20211214_PM-RF013-00-0191706-0191938	-3.9793028848426184	-11.78130412564217	13
20211214_PM-RF013-00-0199480-0199753	-4.748112793355547	-16.850245022451006	46
20211214_PM-RF013-00-0201855-0201981	0.2970896361967678	15.927070147184416	13
20211214_PM-RF013-00-0202769-0202901	7.903823365905915	10.605768616742909	13
20211214_PM-RF013-00-0202938-0203159	-10.80643037130211	2.977369460219867	46
20211214_PM-RF013-00-0203370-0203776	-14.478354864166663	4.426987503258085	46
20211214_PM-RF013-00-0204520-0204659	14.437808237697736	11.630643998086395	13
20211214_PM-RF013-00-0205527-0206429	-40.94664139478149	13.754827251432477	37
20211214_PM-RF013-00-0207523-0208432	-19.887026576616698	9.178724580383559	46
20211214_PM-RF013-00-0213136-0213902	-41.685424474695736	1.9198078852154323	37
20211214_PM-RF013-00-0216273-0216654	1.3701207720632027	-3.608339843039999	46
20211214_PM-RF013-00-0219580-0219739	-2.8450273051459605	-15.368348386834949	13
20211214_PM-RF013-00-0225898-0226472	-13.718358848056768	0.12563014930936267	46
20211214_PM-RF013-00-0226472-0226555	3.501262378921204	-1.5337882205045468	13
20211214_PM-RF013-00-0229643-0229999	-6.943487147823985	13.584565551058093	46
20211214_PM-RF013-00-0232529-0232842	0.2798084299353768	-7.7052339955682205	46
20211214_PM-RF013-00-0235788-0236327	-3.4288500444438252	-10.229125660136352	46
20211214_PM-RF013-00-0243362-0243692	-4.236481970486601	-8.724298732640788	46
20211214_PM-RF013-00-0245433-0245969	-43.94879063297112	-17.67161430482433	37
20211214_PM-RF013-00-0246888-0247033	-4.3602636171316655	-10.715028889332237	13
20211214_PM-RF013-00-0255955-0256744	-59.907443615169065	-14.639011987823062	37
20211214_PM-RF013-00-0260051-0260577	-58.729176122171005	10.025272293173161	37
20211214_PM-RF013-00-0260577-0261472	-71.82433686817346	11.641660617718651	37
20211214_PM-RF013-00-0262154-0262674	-48.15623523708249	4.990322136343609	37
20211214_PM-RF013-00-0262674-0263215	-9.364576690290313	7.889047176503409	46
20211214_PM-RF013-00-0264454-0264925	-60.00670422110374	12.302825714269085	37
20211214_PM-RF013-00-0264925-0265790	-44.96187270159542	13.620267074932707	37
20211214_PM-RF013-00-0270741-0271677	-58.932971129810895	-11.224030349762002	37
20211214_PM-RF013-00-0271740-0272634	-57.01011037626588	-5.225849897864881	37
20211214_PM-RF013-00-0274815-0275388	-33.37731784859117	11.035701921882985	37
20211214_PM-RF013-00-0275388-0276066	-32.34635687134439	30.57860722860808	37
20211214_PM-RF013-00-0277046-0277553	-45.79839141531774	8.649084026618642	37
20211214_PM-RF013-00-0277761-0278596	-46.10513469554088	8.242193350447215	37
20211214_PM-RF013-00-0279154-0279621	-50.39631166480629	4.760085297481075	37
20211214_PM-RF013-00-0279621-0280074	-62.73115078530836	-13.795777520610121	37
20211214_PM-RF013-00-0280074-0280884	-71.53966583623553	10.746838472501752	37
20211214_PM-RF013-00-0280884-0281447	-54.77040280048825	1.6669744484137572	37
20211214_PM-RF013-00-0281807-0282549	-36.555304911798586	4.373596300719431	37
20211214_PM-RF013-00-0290121-0290403	-31.16215925261977	12.394838164543657	46
20211214_PM-RF013-00-0291794-0292259	-26.9085054908015	-23.72037227343362	46
20211214_PM-RF013-00-0292713-0292923	-1.1040744704675614	-4.202780588498156	46
20211214_PM-RF013-00-0293193-0293791	-21.034086093502466	-3.6042241213784534	46
20211215_AM-RF010-05-0001885-0002293	-12.076111744855806	13.767479005806932	46
20211215_AM-RF010-05-0003077-0003199	11.257356410166311	4.258927899073721	13
20211215_AM-RF010-05-0003582-0004140	-36.16149653401737	9.465981068872997	37
20211215_AM-RF010-05-0004580-0004711	-1.140002207859944	10.643382157857875	13
20211215_AM-RF010-05-0005336-0005533	-28.838949499155017	9.61788315618826	46
20211215_AM-RF010-05-0005533-0005631	-6.325602715667677	6.213439668060335	13
20211215_AM-RF010-05-0009433-0009686	-9.051126623246375	13.456300030894985	46
20211215_AM-RF010-05-0012708-0012896	-0.2962174270072037	10.188560648511983	13
20211215_AM-RF010-05-0013463-0013599	15.593867858767743	-15.658236067287667	13
20211215_AM-RF010-05-0014423-0014960	-37.45117896528692	-1.4750949489885283	37
20211215_AM-RF010-05-0015959-0016157	5.433224557337637	-9.2842516618362	13
20211215_AM-RF010-05-0016655-0016807	9.87119178205066	-13.475306820468612	13
20211215_AM-RF010-05-0018591-0018696	-19.426916842686595	-11.36064269871272	13
20211215_AM-RF010-05-0019565-0019647	-1.5986593030014276	-4.486966548732216	13
20211215_AM-RF010-05-0021031-0021418	-37.904936500596776	1.2458874852186683	37
20211215_AM-RF010-05-0025368-0025504	-9.501837663015957	13.184145496523303	13
20211215_AM-RF010-05-0025935-0026038	15.654887722659605	11.75079179326259	13
20211215_AM-RF010-05-0026427-0026705	-3.952872827222863	13.121578188272743	13
20211215_AM-RF010-05-0026833-0027050	2.5824410885471494	14.508167556444086	13
20211215_AM-RF010-05-0031672-0031765	-2.0328803961905932	-17.93457202904977	13
20211215_AM-RF010-05-0033565-0033997	-25.35110037913359	13.594963023848186	46
20211215_AM-RF010-05-0037861-0038570	-41.92611648945213	7.464263133959271	37
20211215_AM-RF010-05-0038620-0039011	-38.21920630488184	1.953113442554471	37
20211215_AM-RF010-05-0040002-0040356	-39.54589052943068	32.02858305204777	37
20211215_AM-RF010-05-0042597-0042926	-38.48805881725353	37.23478292995434	37
20211215_AM-RF010-05-0042992-0043873	-41.44436933337373	15.730990519976285	37
20211215_AM-RF010-05-0044501-0044668	-5.799589186127227	10.301565581129317	13
20211215_AM-RF010-05-0045401-0045577	-1.0658871852651803	11.369159697071291	13
20211215_AM-RF010-05-0045620-0045911	-24.38556419828098	14.577087657047791	46
20211215_AM-RF010-05-0045911-0046038	4.22878922281994	16.68191482936163	13
20211215_AM-RF010-05-0052060-0052184	14.35048834132899	6.605146024787517	13
20211215_AM-RF010-05-0053358-0053469	-19.017061094584434	14.790229160589764	46
20211215_AM-RF010-05-0055532-0056070	-42.84453004780417	1.393813588932758	37
20211215_AM-RF010-05-0056481-0056789	-17.69803335856977	-0.8489167066174613	46
20211215_AM-RF010-05-0057351-0057436	-19.38332008143027	-6.644583871456772	13
20211215_AM-RF010-05-0057801-0058126	-25.717181776910834	-6.950282870546835	46
20211215_AM-RF010-05-0058281-0058740	-25.28109410974604	-6.681235109580505	37
20211215_AM-RF010-05-0064270-0064538	1.885252249215998	16.106557376474594	13
20211215_AM-RF010-05-0064662-0065306	-10.915361421992104	14.445606385084478	46
20211215_AM-RF010-05-0066718-0066829	5.885332150153073	-6.926522679958242	13
20211215_AM-RF010-05-0071522-0071742	-5.18333616187724	9.883979904768868	46
20211215_AM-RF010-05-0073983-0074691	-15.072973520072335	-15.660706065291382	46
20211215_AM-RF010-05-0077449-0077880	-10.855023429461085	-3.348173446558424	46
20211215_AM-RF010-05-0162916-0163214	-44.17017236135956	1.1135413726658046	37
20211215_AM-RF010-05-0169236-0169421	-20.097194610875647	-1.4926970210260686	46
20211215_AM-RF010-05-0172369-0172763	-24.022965590012834	0.7854854167456427	46
20211215_AM-RF010-05-0173484-0173691	-15.436275960419573	-1.838210466513087	13
20211215_AM-RF010-05-0173736-0174305	-26.507514393514565	-1.6837150829821157	46
20211215_AM-RF010-05-0175879-0176540	-46.91034750126245	-15.587602940653309	37
20211215_AM-RF010-05-0184095-0184251	6.8199836149594235	16.453034450046445	13
20211215_AM-RF010-05-0186248-0186444	0.41686098848060377	14.101919504048777	13
20211215_AM-RF010-05-0187964-0188349	-4.32671337858101	18.939147436169087	46
20211215_AM-RF010-05-0189548-0189684	4.930372176773624	-16.13890078021779	13
20211215_AM-RF010-05-0193022-0193966	-23.193869511298168	5.657229294246277	37
20211215_AM-RF010-05-0194727-0195113	-10.728682779866737	12.485822768758677	46
20211215_AM-RF010-05-0196886-0197038	12.791022353846543	-18.343700444553598	13
20211215_AM-RF010-05-0197975-0198115	-4.159074841369852	-11.403999490513488	13
20211215_AM-RF010-05-0202345-0202484	12.125825612201554	5.3221439960766155	13
20211215_AM-RF011-00-0000770-0001202	-10.775998306289763	-7.742551937486744	46
20211215_AM-RF011-00-0001259-0001450	-29.208690747788648	-5.418929751418591	46
20211215_AM-RF011-00-0001450-0001559	6.63082858854272	-8.113721834900831	13
20211215_AM-RF011-00-0002029-0002210	-15.399966956037927	-9.970088888274349	13
20211215_AM-RF011-00-0003086-0003203	10.12948111894455	-9.335655247346022	13
20211215_AM-RF011-00-0004912-0005065	-10.284073033394456	-7.201378686293233	13
20211215_AM-RF011-00-0005502-0005690	-4.523105873802054	-6.504679759269874	13
20211215_AM-RF011-00-0006020-0006135	-13.195313258986266	-7.159806374710776	13
20211215_AM-RF011-00-0006448-0006791	-4.660291184832273	-2.496210828111094	46
20211215_AM-RF011-00-0007884-0007966	-11.11099019124172	-1.932401408940632	13
20211215_AM-RF011-00-0007996-0008704	-0.1472978053683441	-5.622385445790865	46
20211215_AM-RF011-00-0009068-0009215	-13.32581194044789	-4.792400924807359	13
20211215_AM-RF011-00-0009274-0009519	-22.98910799792037	-1.6773386980619478	46
20211215_AM-RF011-00-0009572-0009852	-18.610438650870268	2.7705014947408273	46
20211215_AM-RF011-00-0012018-0012218	-10.056301338795263	7.667524605540898	13
20211215_AM-RF011-00-0012906-0013151	-0.9197094809603849	9.529981084651771	46
20211215_AM-RF011-00-0014552-0014950	1.5357013887733273	10.260472863324912	46
20211215_AM-RF011-00-0016706-0017032	-14.84819592699966	5.653100173688152	46
20211215_AM-RF011-00-0017166-0017385	-10.976935480120352	9.383213032920478	13
20211215_AM-RF011-00-0018307-0018436	6.28584024956713	6.47071771805562	13
20211215_AM-RF011-00-0018886-0019036	-0.9916337902356089	-2.684134090810534	13
20211215_AM-RF011-00-0019179-0019271	14.263237113662566	-0.5869274318553156	13
20211215_AM-RF011-00-0019390-0019486	4.039334307563237	-1.8929209084917862	13
20211215_AM-RF011-00-0020579-0020929	-23.96083024766203	-15.722753504683793	46
20211215_AM-RF011-00-0022194-0022266	-8.660258277935725	-13.036650685067336	13
20211215_AM-RF011-00-0022361-0022670	-4.330132613318062	-2.591384284672379	46
20211215_AM-RF011-00-0022707-0023085	-17.350082360952236	8.689323845992472	46
20211215_AM-RF011-00-0023800-0024206	-38.15410070831762	8.713802071674161	37
20211215_AM-RF011-00-0025496-0025685	-27.580610704347276	13.255033045977004	46
20211215_AM-RF011-00-0027134-0027388	-16.60552821655959	-7.281643200052106	46
20211215_AM-RF011-00-0027914-0028354	-43.7429463700935	1.7755085593955866	37
20211215_AM-RF011-00-0030594-0030678	8.819093269192892	-13.751829462036588	13
20211215_AM-RF011-00-0031004-0031264	-11.228622748854765	-8.790919473783756	46
20211215_AM-RF011-00-0031758-0032255	-3.7156710351957525	-6.267355331806749	46
20211215_AM-RF011-00-0032597-0032712	17.204905939071107	4.823946642410838	13
20211215_AM-RF011-00-0035643-0035732	11.339296476688729	-2.5626192006080433	13
20211215_AM-RF011-00-0037105-0037220	4.15704022858831	1.0403303704632108	13
20211215_AM-RF011-00-0037563-0037679	0.3913850644414714	-12.506678678724958	13
20211215_AM-RF011-00-0041749-0042161	-27.329340879130395	3.6984147500277404	37
20211215_AM-RF011-00-0042961-0043656	-27.94359516919996	12.6978854191683	37
20211215_AM-RF011-00-0045446-0045625	-6.529942317712066	10.332303353720944	13
20211215_AM-RF011-00-0046416-0046840	-23.50549156328116	15.153541856752193	46
20211215_AM-RF011-00-0047361-0047629	-8.923696345280957	14.20828028458627	46
20211215_AM-RF011-00-0047792-0047992	11.205206558771774	14.306590196492111	13
20211215_AM-RF011-00-0050288-0050954	-55.42497294669376	-23.22327495410643	37
20211215_AM-RF011-00-0051009-0051643	-63.720304591066494	-0.4329758998006187	37
20211215_AM-RF011-00-0051643-0052744	-47.769451705000584	8.107006943006676	37
20211215_AM-RF011-00-0052744-0052876	5.382679460819202	10.819509460819601	13
20211215_AM-RF011-00-0053048-0053189	22.44734794381813	11.019430360640964	13
20211215_AM-RF011-00-0054839-0055257	-30.522580530523232	-2.5295859634809132	46
20211215_AM-RF011-00-0056594-0057518	-45.8391450780388	1.6382850411108592	37
20211215_AM-RF011-00-0058557-0058796	-32.53364771275199	-5.3407638885894855	46
20211215_AM-RF011-00-0058991-0059266	-41.77291481073534	-8.537200883084337	37
20211215_AM-RF011-00-0060035-0060271	-13.870635192147601	-7.715935321037215	46
20211215_AM-RF011-00-0060328-0060491	-4.0426241186911	-5.998861853618475	13
20211215_AM-RF011-00-0061120-0061259	-5.322866247192068	-3.3658375711757182	13
20211215_AM-RF011-00-0065267-0065570	-33.01786322689786	6.302524025537607	37
20211215_AM-RF011-00-0065994-0066108	-19.832313127576626	0.6805790133320844	13
20211215_AM-RF011-00-0067925-0068142	1.6815606584648635	6.877633709097806	13
20211215_AM-RF011-00-0068759-0068905	10.491868337083467	14.027501711283096	13
20211215_AM-RF011-00-0070203-0070488	-10.531128457395871	13.217607329842682	46
20211215_AM-RF011-00-0071225-0071337	-7.87376776819186	12.345148365893161	13
20211215_AM-RF011-00-0073573-0074018	-18.454113501931072	4.563199991843286	46
20211215_AM-RF011-00-0077547-0077947	-1.1018878383330013	4.56791596894133	46
20211215_AM-RF011-00-0080084-0080947	-21.72544208939749	8.247568580840587	37
20211215_AM-RF011-00-0080947-0081061	-1.264937066508317	14.99711463934683	13
20211215_AM-RF011-00-0082247-0082493	-12.940094623362022	5.669614076534055	46
20211215_AM-RF011-00-0082699-0082830	-22.02007014228103	7.711380048852461	13
20211215_AM-RF011-00-0082830-0082927	16.452114352182157	6.755620651510571	13
20211215_AM-RF011-00-0085496-0085637	6.677064653527645	13.328886796198233	13
20211215_AM-RF011-00-0085941-0086356	-12.36830095659879	11.630393268549765	46
20211215_AM-RF011-00-0087809-0088371	-46.717796351160935	5.08524102591008	37
20211215_AM-RF011-00-0088371-0088525	-14.53075804162725	3.041967452305437	13
20211215_AM-RF011-00-0088942-0089110	3.2751437359417896	10.015782329221315	13
20211215_AM-RF011-00-0089442-0089648	-29.576440513791006	8.976234803182685	46
20211215_AM-RF011-00-0089727-0090095	-46.63995494852615	-0.46639562108777327	37
20211215_AM-RF011-00-0090237-0090637	-38.54579255705718	3.475541212331691	37
20211215_AM-RF011-00-0096026-0096254	-14.33474784292476	-0.12005150372042041	46
20211215_AM-RF011-00-0097059-0097162	0.0851361855602395	-13.693519994790904	13
20211215_AM-RF011-00-0098112-0098298	-21.568668618131166	-4.494154649055516	46
20211215_AM-RF011-00-0099267-0099383	7.855530523643343	-0.11791280881938836	13
20211215_AM-RF011-00-0108290-0108425	10.290361557004564	-14.302750605862178	13
20211215_AM-RF011-00-0108517-0108664	0.4277209063593579	-15.679247228518822	13
20211215_AM-RF011-00-0133826-0134257	-10.516509608053115	6.838023430601977	46
20211215_AM-RF011-00-0134902-0135033	-17.849171354992524	10.84263262232188	13
20211215_AM-RF011-00-0136051-0136819	-26.581339054985715	12.492435616727684	37
20211215_AM-RF011-00-0137980-0138667	-8.902993847923124	0.34870472829028265	46
20211215_AM-RF011-00-0138667-0138805	19.02946777651785	2.3917249735645694	13
20211215_AM-RF011-00-0138992-0139163	2.9342205597703503	10.592379424064186	13
20211215_AM-RF011-00-0139506-0139959	-3.5553215459753353	10.01110679776281	46
20211215_AM-RF011-00-0141651-0141883	-11.77809522232971	5.645938733494209	46
20211215_AM-RF011-00-0147762-0147973	1.5563680715014487	10.795642577947058	13
20211215_AM-RF011-00-0150934-0151443	-16.447762832891236	-6.727118077907439	46
20211215_AM-RF011-00-0159603-0159731	13.348172704357856	16.598819061732794	13
20211215_AM-RF011-00-0175277-0175408	14.87049622105689	-6.261763123779218	13
20211215_AM-RF011-00-0176066-0176477	-28.3756284942753	17.25383577958394	37
20211215_AM-RF011-00-0177584-0177768	-19.837220023047436	13.901150201063297	46
20211215_AM-RF011-00-0177889-0178195	-38.5862769494927	25.439793818410287	37
20211215_AM-RF011-00-0178218-0179215	-33.33575499786048	6.842632206092401	37
20211215_AM-RF011-00-0182959-0183044	-1.8592013388206658	-4.424435543994362	13
20211215_AM-RF011-00-0184131-0184503	-5.221302274384272	11.29472583774927	46
20211215_AM-RF011-00-0184561-0184815	-17.98902122781912	13.863607346318679	46
20211215_AM-RF011-00-0184815-0185399	-39.45822656469531	9.673502356434488	37
20211215_AM-RF011-00-0187656-0188036	-27.133553722595355	-1.6330025946959927	46
20211215_AM-RF011-00-0189652-0189758	-9.639546919250776	-4.202469994958353	13
20211215_AM-RF011-00-0195826-0195959	7.957001758357154	-19.545501779052376	13
20211215_AM-RF011-00-0213889-0213993	-9.683899790798682	8.949200419495872	13
20211215_AM-RF011-00-0216045-0216139	-4.327942034023254	11.40384476198678	13
20211215_AM-RF011-00-0246395-0246938	-13.705873681561094	10.659315056675217	46
20211215_AM-RF011-00-0249339-0249571	-17.469559484074598	10.822447959363503	46
20211215_AM-RF011-00-0250766-0250857	-0.13647891385055994	-8.548091925428132	13
20211215_AM-RF011-00-0255016-0255239	-0.01963755059956028	10.290108945222446	13
20211215_AM-RF011-00-0256776-0256902	-6.458694246617684	-6.539128617865335	13
20211215_AM-RF011-00-0262042-0262171	-13.512422285881131	8.801272209346584	13
20211215_AM-RF011-00-0263221-0263303	-7.456043852482927	11.821410176531206	13
20211215_AM-RF011-00-0263780-0263959	3.2198998850081244	-17.88579518323682	13
20211215_AM-RF011-00-0264919-0265019	3.0577163868491084	-4.391049677631941	13
20211215_AM-RF011-00-0266424-0266879	-8.239524341214327	-3.315567603610707	46
20211215_AM-RF011-00-0266879-0267181	-26.869352379307696	0.14109715459420774	46
20211215_AM-RF011-00-0270348-0270530	-5.715596411604259	1.3594144538750355	46
20211215_AM-RF011-00-0270903-0271261	9.821235666546562	3.394061486633447	46
20211215_AM-RF011-00-0271410-0271475	5.45813925075245	3.486235953017953	13
20211215_AM-RF011-00-0272462-0272599	13.894167939075892	9.669550434079794	13
20211215_AM-RF011-00-0272805-0273392	-25.749931335053308	9.472597135563355	46
20211215_AM-RF011-00-0276382-0276545	-11.520461934306287	-6.817952110692946	46
20211215_AM-RF011-00-0276916-0277241	-12.59134344334695	-0.7362487960501285	46
20211215_AM-RF011-00-0277314-0277729	1.9763914472374775	6.397438091547477	46
20211215_AM-RF011-00-0278166-0278290	6.029010010147312	7.466873593355575	13
20211215_AM-RF011-00-0278968-0279220	-30.61404625560305	10.476172333597496	46
20211215_AM-RF011-00-0281375-0281787	-48.816945844038976	-20.49796683128923	37
20211215_AM-RF011-00-0286448-0286554	9.575002951206594	-17.49956126651231	13
20211215_AM-RF011-00-0287250-0287827	-0.4026379077107354	5.540189517046195	46
20211215_AM-RF011-00-0289554-0289758	-11.858984929495023	6.725420719555642	46
20211215_AM-RF011-00-0289758-0290623	-28.177965527583275	0.5971260768676644	37
20211215_AM-RF012-00-0000362-0001383	-24.606594341645124	19.54850256143136	37
20211215_AM-RF012-00-0001429-0001783	-35.64869071266199	10.098444283728425	46
20211215_AM-RF012-00-0002463-0002942	-21.63471332920551	-6.13184085277308	46
20211215_AM-RF012-00-0003448-0003579	-19.59053123555756	-7.259328104300957	13
20211215_AM-RF012-00-0003656-0004101	-20.13046881565861	-2.4013944090895456	46
20211215_AM-RF012-00-0005103-0005661	-20.237077230087024	-5.117674517660361	46
20211215_AM-RF012-00-0006738-0006935	-16.521111250323834	9.98227467661487	13
20211215_AM-RF012-00-0007212-0007710	-15.094421470675272	16.977124041294072	46
20211215_AM-RF012-00-0009277-0009524	-28.810077689640167	11.121581127778734	46
20211215_AM-RF012-00-0009692-0009995	-30.80850325079598	7.86684629449315	37
20211215_AM-RF012-00-0010245-0010443	-31.84622005725296	8.480864330436706	46
20211215_AM-RF012-00-0010499-0010963	-27.827758187989808	5.193521175359379	37
20211215_AM-RF012-00-0010963-0011072	7.343488666525955	10.065995574712685	13
20211215_AM-RF012-00-0011108-0011554	-24.03495283678041	14.936153955503743	46
20211215_AM-RF012-00-0011864-0012311	-22.8130841239662	11.335060832328582	46
20211215_AM-RF012-00-0012763-0012980	-9.5592077439495	10.522460958972875	46
20211215_AM-RF012-00-0014069-0014187	-18.742525925626893	-3.697999752079693	13
20211215_AM-RF012-00-0014249-0014846	-32.41082672831134	9.590309078040226	37
20211215_AM-RF012-00-0014884-0015086	-26.13130025611492	0.3770089156310109	46
20211215_AM-RF012-00-0019032-0019569	-16.2096011470161	9.924513429801634	46
20211215_AM-RF012-00-0019569-0020014	-31.435479015494543	15.874286577814932	46
20211215_AM-RF012-00-0020615-0020775	9.849169053445024	24.623899743600518	13
20211215_AM-RF012-00-0020821-0021055	-6.334081417455807	17.433630146802546	13
20211215_AM-RF012-00-0021365-0021889	-11.470740324064108	12.298363563575498	46
20211215_AM-RF012-00-0023158-0023677	-7.413065317147674	15.249333943784771	46
20211215_AM-RF012-00-0025084-0025606	-1.9969254123493119	19.582998808337237	46
20211215_AM-RF012-00-0025606-0025891	-28.204525284529428	18.08626156326162	46
20211215_AM-RF012-00-0026051-0026279	-23.875979872155163	11.346495405303022	46
20211215_AM-RF012-00-0026678-0027249	-42.743754533381384	15.566837753503494	37
20211215_AM-RF012-00-0028241-0028586	-29.442238184199944	1.4433984954383399	46
20211215_AM-RF012-00-0028634-0029110	-28.27092099470562	4.589457275629258	37
20211215_AM-RF012-00-0031535-0031813	-34.48892884350263	-3.30161322644133	37
20211215_AM-RF012-00-0033401-0033718	-5.067253087005364	-6.178724572067584	46
20211215_AM-RF012-00-0034979-0035632	-2.1943406331366533	-3.4976390905821524	46
20211215_AM-RF012-00-0038625-0038773	11.49419594788553	8.122302313969088	13
20211215_AM-RF012-00-0039062-0039182	-4.238527840649546	7.5411877859041025	13
20211215_AM-RF012-00-0039707-0039951	-16.50721502155439	-3.7222232666911914	46
20211215_AM-RF012-00-0042217-0043055	-31.441145033241074	-9.764338573200476	37
20211215_AM-RF012-00-0043499-0043858	-3.6940110890346323	-9.121932893495309	46
20211215_AM-RF012-00-0045532-0046153	-19.344155046603294	-1.6315244877696167	46
20211215_AM-RF012-00-0046712-0046841	4.314439139755787	0.7594987036191456	13
20211215_AM-RF012-00-0048130-0048569	-11.159280701081878	6.961602590910633	46
20211215_AM-RF012-00-0049087-0049240	1.5185270963729491	16.847175484673123	13
20211215_AM-RF012-00-0050975-0051681	-35.36974197074142	10.123777080789276	37
20211215_AM-RF012-00-0051770-0052576	-44.23770276126406	15.418446380278114	37
20211215_AM-RF012-00-0056933-0057672	-30.48837468570422	3.1082797377607774	37
20211215_AM-RF012-00-0058126-0058262	-2.928640552587216	6.810806150892513	13
20211215_AM-RF012-00-0058682-0058957	-17.15283590642306	-4.867503768006411	46
20211215_AM-RF012-00-0059462-0059637	-8.239386500433904	8.127923081275744	13
20211215_AM-RF012-00-0059637-0060204	3.9897762824348657	-2.540101573580416	46
20211215_AM-RF012-00-0063297-0063478	9.636559653334388	4.50264872865309	13
20211215_AM-RF012-00-0063575-0064002	-0.11204297010354165	10.29667351355717	46
20211215_AM-RF012-00-0064917-0065386	-1.286587983180063	24.269354529160587	46
20211215_AM-RF012-00-0065439-0065673	-9.249524121395941	18.349483306236266	46
20211215_AM-RF012-00-0070314-0070827	-15.8467793746185	-12.815310556604341	46
20211215_AM-RF012-00-0073289-0073488	-16.45114351003124	-4.828564925764076	13
20211215_AM-RF012-00-0073659-0074269	2.1757232287746455	-4.534018138376768	46
20211215_AM-RF012-00-0074564-0074706	1.9811295847983792	-6.360170089360448	13
20211215_AM-RF012-00-0075245-0075681	-18.781075144435672	-7.627741470838779	46
20211215_AM-RF012-00-0076075-0076425	-1.3476568564550182	-7.770634315354925	46
20211215_AM-RF012-00-0080176-0080431	-19.313646907841513	10.129302440239595	46
20211215_AM-RF012-00-0081491-0081599	-1.9412250073891992	13.645156973906726	13
20211215_AM-RF012-00-0093028-0093686	-6.358094875688665	-6.991768177347263	46
20211215_AM-RF012-00-0096537-0096978	-9.243087260895303	-4.555674206737664	46
20211215_AM-RF012-00-0097514-0097636	-13.06771520895367	-2.8651453626434336	13
20211215_AM-RF012-00-0097990-0098309	-2.2891404541284524	-4.658174875925591	46
20211215_AM-RF012-00-0098309-0098370	3.026795762972828	-5.583648286275153	13
20211215_AM-RF012-00-0100190-0100274	6.92823589664623	-11.690608428307064	13
20211215_AM-RF012-00-0103220-0103364	6.583755976416849	11.243388487343267	13
20211215_AM-RF012-00-0103594-0103845	-14.12018338210335	11.503996739585842	46
20211215_AM-RF012-00-0104859-0105080	3.260732381283023	3.2351485739123618	46
20211215_AM-RF012-00-0106325-0106497	0.783978742481809	2.8678723384201086	13
20211215_AM-RF012-00-0107347-0107685	-16.141290349920375	7.552045900410859	46
20211215_AM-RF012-00-0107685-0108237	-53.79495802119594	25.52662147488884	37
20211215_AM-RF012-00-0109789-0110042	2.0132127842583656	7.579220804023391	46
20211215_AM-RF012-00-0110461-0110568	-5.90082746262341	9.33516941668489	13
20211215_AM-RF012-00-0110852-0111251	-18.098786648944838	7.7492475205195595	46
20211215_AM-RF012-00-0111251-0111390	10.396241420304385	10.071006280422942	13
20211215_AM-RF012-00-0112840-0113198	-20.39790289675661	1.4151127878306609	46
20211215_AM-RF012-00-0114343-0114452	-8.286090796726553	8.341776379287436	13
20211215_AM-RF012-00-0114796-0115421	-45.03707303652095	-5.99885804820006	37
20211215_AM-RF012-00-0115842-0116294	-2.5161214871752633	9.305889992080402	46
20211215_AM-RF012-00-0117007-0117133	0.16052069916881656	2.5036544934903433	13
20211215_AM-RF012-00-0117237-0117568	-3.2444578424315362	2.5966507698990307	46
20211215_AM-RF012-00-0118570-0118811	-9.74434132000853	4.912203654233849	46
20211215_AM-RF012-00-0118879-0119403	-5.479638568603999	3.0316956050163677	46
20211215_AM-RF012-00-0119451-0119614	-1.987183537037797	2.729424015290802	46
20211215_AM-RF012-00-0119793-0120084	-6.816525880805878	1.4843129888705915	46
20211215_AM-RF012-00-0120108-0120263	-25.055122751548357	2.5462541241490477	46
20211215_AM-RF012-00-0120593-0120760	9.976159786342754	1.7211081823404666	13
20211215_AM-RF012-00-0122766-0123038	-7.114275433830841	3.4149597832840106	46
20211215_AM-RF012-00-0123729-0124816	-14.62168465976358	7.0711460368179795	37
20211215_AM-RF012-00-0125566-0125905	-6.283123988251001	1.850976134651455	46
20211215_AM-RF012-00-0126713-0127111	-13.599852110342146	-17.25487660756731	46
20211215_AM-RF012-00-0132729-0133292	-34.70143308456324	5.752537097369272	37
20211215_AM-RF012-00-0135004-0135719	-25.537346880124254	16.108545605025697	46
20211215_AM-RF012-00-0137050-0137212	-17.671762425839187	2.321821794236483	46
20211215_AM-RF012-00-0137535-0137698	-6.408529489189035	-2.1394305132928486	46
20211215_AM-RF012-00-0137743-0138521	-38.01273786669178	-21.53971029376783	37
20211215_AM-RF012-00-0141684-0141805	-2.341845677064151	-9.730485156527116	13
20211215_AM-RF012-00-0141865-0142280	-13.403436018836343	-4.484076574209466	46
20211215_AM-RF012-00-0143116-0143267	-17.29982672083112	-6.74989696207793	46
20211215_AM-RF012-00-0143267-0143572	-41.226443072485225	1.3054100807907385	37
20211215_AM-RF012-00-0143572-0144134	-23.819997719148756	-14.807600626034093	37
20211215_AM-RF012-00-0147984-0148213	-27.05786781732948	8.972550610008888	46
20211215_AM-RF012-00-0148458-0149401	-42.259235493020256	6.054046889757921	37
20211215_AM-RF012-00-0150635-0150923	-27.20193532483345	9.016514440976595	46
20211215_AM-RF012-00-0150963-0151239	-39.551753323584414	23.07468220567122	37
20211215_AM-RF012-00-0151275-0151735	-41.516978814327636	9.469827637377797	37
20211215_AM-RF012-00-0151735-0152001	-59.62503354136246	19.294361905828307	37
20211215_AM-RF012-00-0152220-0152861	-34.46692215871075	-10.744152603214879	37
20211215_AM-RF012-00-0153415-0153777	-28.907096873519034	-6.343758184997104	46
20211215_AM-RF012-00-0154430-0154744	-28.40975032922482	0.5472802033545157	37
20211215_AM-RF012-00-0154744-0155278	-44.419935311690956	-2.020300978404767	37
20211215_AM-RF012-00-0157323-0157549	-10.499787709552654	-11.917767152812832	46
20211215_AM-RF012-00-0159212-0159824	-34.062051005125525	-19.523850932513792	37
20211215_AM-RF012-00-0161281-0161768	-19.277230080831337	-17.69361151913764	46
20211215_AM-RF012-00-0162149-0162785	-34.90587642194441	-2.7585385303695293	37
20211215_AM-RF012-00-0164648-0164873	-5.389378745492245	-1.6845885871006234	46
20211215_AM-RF012-00-0165702-0166355	-37.89526808934675	4.654574808033654	37
20211215_AM-RF012-00-0166814-0166994	11.747557386845088	7.150972479576344	13
20211215_AM-RF012-00-0167041-0167406	-13.556775386930005	3.2343922714762705	46
20211215_AM-RF012-00-0167406-0167898	-37.81118332459152	23.445271440160074	37
20211215_AM-RF012-00-0168177-0168373	1.6489574294930058	24.70596481638775	13
20211215_AM-RF012-00-0169118-0169782	-33.587580867588024	18.549641092114886	37
20211215_AM-RF012-00-0170372-0171191	-22.560631766863104	26.798767986764588	37
20211215_AM-RF012-00-0171211-0171853	-26.88549688476472	16.15685845283845	37
20211215_AM-RF012-00-0172796-0173201	1.785030024696783	-0.5426980823099623	46
20211215_AM-RF012-00-0174823-0175966	-32.108258011471506	-10.3047773646421	37
20211215_AM-RF012-00-0180525-0180730	-24.58468884552465	13.755603677522988	46
20211215_AM-RF012-00-0180782-0181033	-7.570562551065753	6.389556779141839	46
20211215_AM-RF012-00-0181241-0181411	1.53876978192074	16.49062050607834	13
20211215_AM-RF012-00-0183871-0184076	-25.1813956422208	8.053223269269175	46
20211215_AM-RF012-00-0184141-0185652	-32.665414229295536	1.4618085631800986	37
20211215_AM-RF012-00-0191503-0191587	9.957043130553247	-15.53630146837662	13
20211215_AM-RF012-00-0192131-0192484	-21.099279290392673	10.005855206956381	46
20211215_AM-RF012-00-0194126-0195031	-31.311813080587786	5.266421419682155	37
20211215_AM-RF012-00-0196576-0196772	-25.622103092049613	1.288765406745011	46
20211215_AM-RF012-00-0197035-0197510	-20.108522757859276	-0.39544472765224925	46
20211215_AM-RF012-00-0198028-0198349	-23.484594699643903	-4.67722464392861	46
20211215_AM-RF012-00-0236063-0236156	-2.1276133363735785	10.987961925947253	13
20211215_AM-RF012-00-0238214-0238363	2.532904281524433	12.709375458113215	13
20211215_AM-RF012-00-0239237-0239684	-37.60218663123882	7.098117317153341	37
20211215_AM-RF012-00-0240573-0240801	2.421914371299541	-1.706744018850307	46
20211215_AM-RF012-00-0241146-0242203	-37.73862038065816	10.021097084164392	37
20211215_AM-RF012-00-0242794-0243441	-33.513474721632	-2.847492902863811	37
20211215_AM-RF012-00-0243441-0243652	-2.090428987292684	1.0132097270841753	13
20211215_AM-RF012-00-0250423-0250975	-14.487031915155576	-7.892328398494013	46
20211215_AM-RF012-00-0259978-0260404	-9.679850863085166	-13.90237409289301	46
20211215_AM-RF012-00-0260438-0260832	-13.882029650981394	-7.580778544835831	46
20211215_AM-RF012-00-0263220-0263471	-2.933299471684337	-13.213535142998632	46
20211215_AM-RF012-00-0264691-0265112	-10.955506990637259	6.175394371736061	46
20211215_AM-RF012-00-0265112-0265321	-25.19903253406551	16.13863482849992	37
20211215_AM-RF012-00-0265518-0266104	-41.847973101776795	11.270356679066875	37
20211215_AM-RF012-00-0280223-0280527	-44.45875729446583	30.63742359849627	37
20211215_AM-RF013-00-0000227-0000526	-7.242789663587887	-2.9703582502378043	46
20211215_AM-RF013-00-0000674-0001037	-16.51599750383065	-4.401568171358605	46
20211215_AM-RF013-00-0001734-0002233	-42.975057167331556	3.2936190349677843	37
20211215_AM-RF013-00-0002681-0003159	-38.89272769465318	5.830846178220984	37
20211215_AM-RF013-00-0003326-0003843	-35.89581877404337	5.041882334520929	37
20211215_AM-RF013-00-0003843-0004148	-9.536012058566586	5.971224126204882	46
20211215_AM-RF013-00-0004176-0004530	-16.16180730314008	8.24216437836736	46
20211215_AM-RF013-00-0004674-0004973	-10.29196743822261	8.25267293206253	46
20211215_AM-RF013-00-0007402-0008046	-19.575604593793656	-7.648853056173742	46
20211215_AM-RF013-00-0008533-0008822	-19.517247648315102	-5.186105762188214	46
20211215_AM-RF013-00-0008822-0009150	-40.45279289134999	-6.180715550440687	37
20211215_AM-RF013-00-0009494-0010824	-39.61712260008695	-4.048563754422835	37
20211215_AM-RF013-00-0011345-0011906	-34.65984653247165	-6.2601905611053565	37
20211215_AM-RF013-00-0012587-0013142	-49.20234367111702	-5.166585443292393	37
20211215_AM-RF013-00-0013465-0013981	-3.6594316220923364	-7.175631324830982	46
20211215_AM-RF013-00-0014426-0014528	-9.964341115885272	3.4628831122173303	13
20211215_AM-RF013-00-0015476-0016100	-36.75649927910868	8.867888427134094	37
20211215_AM-RF013-00-0016798-0017364	-35.57638232975844	6.196344746698585	37
20211215_AM-RF013-00-0018233-0018699	-43.52078712819599	2.8296228743357257	37
20211215_AM-RF013-00-0019163-0019962	-35.79958791632941	3.0236336085758464	37
20211215_AM-RF013-00-0021102-0021419	-11.008278137567132	11.452601013297889	46
20211215_AM-RF013-00-0022174-0022381	-24.490216454967065	6.93664125035846	46
20211215_AM-RF013-00-0023282-0023939	-40.944057143966624	2.8182462173802856	37
20211215_AM-RF013-00-0024748-0025037	0.05844740405886711	11.98488935259935	46
20211215_AM-RF013-00-0026298-0027197	-49.71869573556514	-7.877418006837448	37
20211215_AM-RF013-00-0027859-0028360	-53.67012817582845	-4.816671133261577	37
20211215_AM-RF013-00-0029682-0030369	-42.72633531256983	-1.8583084984529687	37
20211215_AM-RF013-00-0030493-0031174	-39.99513576936015	-8.544039767926225	37
20211215_AM-RF013-00-0031174-0031600	-69.80708968056996	14.427494089033338	37
20211215_AM-RF013-00-0031852-0032104	-7.126685405616142	-0.025965989790564917	46
20211215_AM-RF013-00-0032628-0032968	-17.237268532931537	-3.7309197789379174	46
20211215_AM-RF013-00-0034188-0034613	-53.67153453310237	-5.861429127355672	37
20211215_AM-RF013-00-0036835-0037022	-14.974913903436038	5.130658566309224	46
20211215_AM-RF013-00-0037827-0038736	-47.024597766944105	4.73429503497354	37
20211215_AM-RF013-00-0043017-0043703	-41.60741046782835	0.24792135021441164	37
20211215_AM-RF013-00-0044032-0044421	-40.016036790050684	4.280736139465108	37
20211215_AM-RF013-00-0045025-0045255	-8.451624560112037	-3.168824505773076	46
20211215_AM-RF013-00-0045441-0046070	-36.027258600631356	5.972982283392324	37
20211215_AM-RF013-00-0050710-0051172	-40.21841991916421	5.345206870635161	37
20211215_AM-RF013-00-0055556-0056351	-51.36587642875176	11.744197480184253	37
20211215_AM-RF013-00-0056683-0057026	-27.72078624290733	7.588318895519775	46
20211215_AM-RF013-00-0057460-0057938	-47.71354315340033	6.652947273496496	37
20211215_AM-RF013-00-0059128-0059204	-13.758401494271807	0.8762984914747066	13
20211215_AM-RF013-00-0059232-0059675	-28.22021039317135	-3.628971676136532	46
20211215_AM-RF013-00-0059675-0059955	-53.099419630748876	-8.832887375694696	37
20211215_AM-RF013-00-0060061-0060356	5.448193823760952	-4.866665039460901	46
20211215_AM-RF013-00-0060471-0061647	-66.23833852364514	-6.595530904397332	37
20211215_AM-RF013-00-0062794-0063589	-39.48218164347355	5.040094602076924	37
20211215_AM-RF013-00-0064278-0064692	-48.96197431912402	6.113956929960906	37
20211215_AM-RF013-00-0064710-0065062	-2.72024287877745	11.600777981324825	46
20211215_AM-RF013-00-0066857-0067124	-52.75624718058127	-0.15595420640521254	37
20211215_AM-RF013-00-0068119-0068681	2.7638567353801977	8.168396506917835	46
20211215_AM-RF013-00-0068705-0069109	-56.93048048751357	6.037511106261473	37
20211215_AM-RF013-00-0069109-0069274	-5.926295421257035	12.31922331360362	13
20211215_AM-RF013-00-0070645-0071378	-41.51622490354002	-3.994181880262057	37
20211215_AM-RF013-00-0075623-0076289	-38.299248195997116	-3.9381510641652966	37
20211215_AM-RF013-00-0076715-0076823	-1.1628445723977903	5.056904422458907	13
20211215_AM-RF013-00-0077076-0078058	-45.80176957943093	-2.526109169351201	37
20211215_AM-RF013-00-0078116-0078401	-22.340229190793796	-4.409804149525049	46
20211215_AM-RF013-00-0078431-0079052	-48.61396868176359	-0.7942530604842745	37
20211215_AM-RF013-00-0079963-0080537	-44.02706629821827	-6.197264378778802	37
20211215_AM-RF013-00-0081063-0082119	-47.54829241668876	-4.090238002944782	37
20211215_AM-RF013-00-0084910-0085000	6.190113563087135	0.3226521010554574	13
20211215_AM-RF013-00-0086130-0086504	3.4697384717873017	-4.9697296170231935	46
20211215_AM-RF013-00-0086677-0087043	-0.9061336101908833	-4.620697711737532	46
20211215_AM-RF013-00-0087581-0087814	6.511622943890473	-4.606949817966877	13
20211215_AM-RF013-00-0088260-0088945	-10.62596119640393	-1.8054885203712392	46
20211215_AM-RF013-00-0089839-0090197	-13.018387112646046	-2.8310075100797847	46
20211215_AM-RF013-00-0092022-0092965	4.354268387487399	-6.9140445547464875	46
20211215_AM-RF013-00-0093103-0093283	-4.871474264226125	-3.8555048801741485	46
20211215_AM-RF013-00-0093451-0093746	-4.251083352790859	-6.238408681191493	46
20211215_AM-RF013-00-0095736-0096152	-19.21837314763825	16.456828906784246	46
20211215_AM-RF013-00-0096197-0096611	-37.32657461992802	11.772631898844901	37
20211215_AM-RF013-00-0097351-0098038	-35.56388221048832	6.7840414888834975	37
20211215_AM-RF013-00-0098674-0098905	12.805543392481438	16.598933486342375	13
20211215_AM-RF013-00-0100521-0101165	-17.434525685990174	-4.636088377951948	46
20211215_AM-RF013-00-0101165-0101299	-12.501498700730808	-1.3630930357250133	13
20211215_AM-RF013-00-0101492-0101760	-11.796344273111027	-3.611459653255304	46
20211215_AM-RF013-00-0103474-0103792	-23.534705539942525	-10.906073261315818	46
20211215_AM-RF013-00-0103830-0104412	-28.79747922871688	13.093596803302727	37
20211215_AM-RF013-00-0105745-0106162	-47.22296353366402	-7.928357659700189	37
20211215_AM-RF013-00-0106962-0107375	-7.335874041186813	-4.068472667077586	46
20211215_AM-RF013-00-0109800-0110106	-11.01174208146034	-8.072353093274684	46
20211215_AM-RF013-00-0111031-0111478	-3.3849912034122434	-10.85726674112953	46
20211215_AM-RF013-00-0111644-0111992	-42.008731158389246	-12.506029647355081	37
20211215_AM-RF013-00-0111992-0112231	-9.457260621089175	-7.291982897805105	46
20211215_AM-RF013-00-0112477-0113165	-31.036920838569003	-9.593484920771465	37
20211215_AM-RF013-00-0113727-0114725	-10.412172975179631	-11.568322618917616	46
20211215_AM-RF013-00-0117106-0117384	-20.78298950417664	-12.17668159913924	46
20211215_AM-RF013-00-0120193-0120518	-19.06286530416383	-5.346679569797375	46
20211215_AM-RF013-00-0121178-0121540	-56.4662873217065	-8.65415494744422	37
20211215_AM-RF013-00-0122739-0122876	1.976912214800745	-5.816012677542184	13
20211215_AM-RF013-00-0123521-0123645	3.6313553429333987	1.4236457679566634	13
20211215_AM-RF013-00-0130173-0130314	-0.8390176306248606	-12.557802103706956	13
20211215_AM-RF013-00-0131400-0131625	-17.469397850151378	3.7844848573173406	46
20211215_AM-RF013-00-0131625-0132426	-50.060731397970244	7.6463517207435245	37
20211215_AM-RF013-00-0133090-0133245	-20.514056532850688	9.298666990513391	46
20211215_AM-RF013-00-0134432-0134753	-13.198770039144236	3.980052119750189	46
20211215_AM-RF013-00-0134830-0135247	-42.15037204706154	2.7565348527297093	37
20211215_AM-RF013-00-0137432-0138263	-38.86342089960214	-6.438488179550984	37
20211215_AM-RF013-00-0139290-0139574	-0.8607138787977153	-11.225978172617479	46
20211215_AM-RF013-00-0142771-0143301	-59.07372838821756	-4.6311195317149485	37
20211215_AM-RF013-00-0143329-0144078	-53.019074754339414	-13.336062566604776	37
20211215_AM-RF013-00-0144261-0144576	-42.65142754984117	-11.046413245951863	37
20211215_AM-RF013-00-0146005-0146814	-46.237080277223065	-4.044586819010885	37
20211215_AM-RF013-00-0146971-0147147	-42.34067860445325	0.37793436643900147	37
20211215_AM-RF013-00-0149728-0150370	-55.696185271082946	-0.7936813296089699	37
20211215_AM-RF013-00-0152646-0153281	-41.39278446929175	-6.215659869011976	37
20211215_AM-RF013-00-0153281-0153760	-13.244678056331233	-9.16631719007304	46
20211215_AM-RF013-00-0154238-0154663	-55.94945783768951	-17.3975334425032	37
20211215_AM-RF013-00-0154708-0154848	-10.162908741062163	-11.297076505297591	13
20211215_AM-RF013-00-0155493-0155714	-13.495764011851197	-11.272448282090131	46
20211215_AM-RF013-00-0155714-0155938	-11.739211112811073	11.792689710295365	46
20211215_AM-RF013-00-0157750-0157883	-10.170128899997268	-8.865721478947043	13
20211215_AM-RF013-00-0158521-0158867	-2.8753286133643776	-25.035817155731273	46
20211215_AM-RF013-00-0166657-0167270	-5.55831975957746	-4.737519341620709	46
20211215_AM-RF013-00-0167446-0167554	-8.835604647676487	-1.1802051022666957	13
20211215_AM-RF013-00-0169318-0169798	1.5454292322286434	-10.037720581516405	46
[truncated: 2,058 more rows]
