# Supplementary material for: DISSeCT: An unsupervised framework for high-resolution mapping of rodent behavior using inertial sensors
Source: PLoS Biol. 2025 Oct 9;23(10):e3003431. doi: 10.1371/journal.pbio.3003431 (PMC12527166; doi:10.1371/journal.pbio.3003431)
Supplement: S2 Data — This .csv file contains the score under sham model (SUSM; see Methods) and the number of ipsiversive turns per minute for all mice across all experimental conditions. Each row corresponds to a single animal in a specific time bin. The first column (animal) provides the animal identifier. The second column (time_bin) specifies the period during which values were computed: “no L-DOPA” corresponds to weeks 2–4 (see Fig 7A); t–10 and t0 correspond to the last 10 minutes before and the first 10 minutes after L-DOPA injection, respectively; t + 10 corresponds to the interval from 10 to 20 minutes after injection, and so forth up to t + 50. The third column (group) indicates the experimental group as shown in Fig 7C and 7E. Note that mice from the PD group are reassigned to the PD_LDOPA group during the period immediately following L-DOPA injection (weeks 5–6, t0 to t50). The fourth column (SUSM) reports the SUSM values, and the fifth column (ipsi_turn) reports the number of ipsiversive turns per minute calculated over the specified period. (CSV) [file pbio.3003431.s009.csv]

animal	time_bin	group	SUSM	ipsi_turn
M001	no L-DOPA	PD	-44.74068688403632	-3.3469209534537954
M001	t+10	PD_LDOPA	-48.42060568322108	0.5720459140342389
M001	t+20	PD_LDOPA	-48.134669347709604	2.7170138554751557
M001	t+30	PD_LDOPA	-50.10499184920475	2.810126833829721
M001	t+40	PD_LDOPA	-49.67376543041375	2.905845582189566
M001	t+50	PD_LDOPA	-48.06393253737385	1.583768639129972
M001	t-10	PD	-44.039435498261746	-1.1897452964032602
M001	t0	PD_LDOPA	-46.5743609822542	-1.6581152145566147
M002	no L-DOPA	SHAM	-51.3081333965585	0.28616708835494153
M002	t+10	SHAM	-51.33121297930883	-0.1231694338957367
M002	t+20	SHAM	-47.51082332065084	-0.20959837941513515
M002	t+30	SHAM	-52.996337518451455	-0.03069575173087004
M002	t+40	SHAM	-56.13660260328706	0.0008511825692435939
M002	t+50	SHAM	-45.18557798909869	-0.17869463066755215
M002	t-10	SHAM	-46.65007895546593	-0.31210708337755166
M002	t0	SHAM	-52.03404344704228	-0.39926623114159987
M004	no L-DOPA	PD	-44.589295051046136	-1.9264389134284046
M004	t+10	PD_LDOPA	-49.28585419114731	6.779431950295314
M004	t+20	PD_LDOPA	-50.46278730679854	7.873570055373211
M004	t+30	PD_LDOPA	-51.09324891004985	8.013360541210918
M004	t+40	PD_LDOPA	-49.54094406719874	9.293468994606036
M004	t+50	PD_LDOPA	-51.76949714396306	6.446901459178688
M004	t-10	PD	-43.74981732082456	-0.769546827919888
M004	t0	PD_LDOPA	-45.83190368795778	-0.5106829927149715
M005	no L-DOPA	SHAM	-45.641233316959166	-0.22918811346644913
M005	t+10	SHAM	-47.01671556436483	-0.26510974982042756
M005	t+20	SHAM	-48.00249604054155	-0.06773735541855969
M005	t+30	SHAM	-46.800681618899205	-0.06632065141321601
M005	t+40	SHAM	-46.8515641884059	-0.11833242961966516
M005	t+50	SHAM	-47.39978245284041	-0.12615398732488586
M005	t-10	SHAM	-44.61158849526127	-0.36179077317170394
M005	t0	SHAM	-46.761867708582145	-0.10421873578508885
M007	no L-DOPA	PD	-43.084640781669876	-1.1443494497207096
M007	t+10	PD_LDOPA	-73.69021933686201	14.697357905456148
M007	t+20	PD_LDOPA	-64.69004926325643	12.250082973149723
M007	t+30	PD_LDOPA	-63.10063483116974	12.489805448494508
M007	t+40	PD_LDOPA	-68.900834089113	13.777267162360262
M007	t+50	PD_LDOPA	-59.82864613588388	11.563722187043783
M007	t-10	PD	-45.33533386816157	-0.919878851062329
M007	t0	PD_LDOPA	-67.3796405201578	4.8404506801839675
M008	no L-DOPA	PD	-45.553637566350204	-0.7814300637182544
M008	t+10	PD_LDOPA	-61.28496303491346	11.89343736180091
M008	t+20	PD_LDOPA	-64.05582291372124	11.561682414048255
M008	t+30	PD_LDOPA	-58.25006680954405	9.292654548020735
M008	t+40	PD_LDOPA	-54.32860546856709	8.0148269107729
M008	t+50	PD_LDOPA	-53.72137246226376	7.391010836599165
M008	t-10	PD	-47.47501589968451	-0.5996000834881982
M008	t0	PD_LDOPA	-49.37621226018882	2.422618388744299
M009	no L-DOPA	PD	-52.252330517512476	-1.3616924467433074
M009	t+10	PD_LDOPA	-88.05651667897934	28.58295782172083
M009	t+20	PD_LDOPA	-80.86396739718427	27.391957010619635
M009	t+30	PD_LDOPA	-79.30497529263826	28.679306190406855
M009	t+40	PD_LDOPA	-83.75089064085705	30.954762068714494
M009	t+50	PD_LDOPA	-89.27955399099147	30.422758314888405
M009	t-10	PD	-46.99421277826325	-1.2162943588277841
M009	t0	PD_LDOPA	-71.34038132125275	8.291792136102053
M010	no L-DOPA	PD	-46.637862491131074	-0.41284186179962973
M010	t+10	PD_LDOPA	-73.45443109825766	19.44421081722769
M010	t+20	PD_LDOPA	-69.58079359332021	15.91385602927518
M010	t+30	PD_LDOPA	-69.50990636298465	15.879804265621194
M010	t+40	PD_LDOPA	-68.3445894831651	14.922823811090069
M010	t+50	PD_LDOPA	-67.99334520939043	13.802592607415491
M010	t-10	PD	-48.62647143053581	0.09025417095983038
M010	t0	PD_LDOPA	-64.8965556085184	6.172115356675109
M011	no L-DOPA	PD	-47.77399075243065	-2.1662241880544535
M011	t+10	PD_LDOPA	-69.46571131495531	22.344253365946592
M011	t+20	PD_LDOPA	-75.21878350422867	29.63652025778165
M011	t+30	PD_LDOPA	-69.21523550333433	27.479332396320164
M011	t+40	PD_LDOPA	-67.43786434523595	25.34308780635937
M011	t+50	PD_LDOPA	-60.346887344105035	17.27537745833775
M011	t-10	PD	-45.05257432600739	-1.0279041995965812
M011	t0	PD_LDOPA	-52.80333381940232	3.4868073191270597
M012	no L-DOPA	PD	-48.08937624396212	-1.362761294450399
M012	t+10	PD_LDOPA	-72.93170144717794	21.030706674110085
M012	t+20	PD_LDOPA	-76.78336055746067	26.216058542904257
M012	t+30	PD_LDOPA	-76.8658980299722	26.449432595292798
M012	t+40	PD_LDOPA	-65.90007641315083	20.193005687755825
M012	t+50	PD_LDOPA	-59.395099721566474	14.441450983174018
M012	t-10	PD	-44.58174682010488	-1.8514258942830906
M012	t0	PD_LDOPA	-47.333323277552545	0.6460241856731901
M013	no L-DOPA	PD	-49.36663820355439	-2.2201073837462397
M013	t+10	PD_LDOPA	-73.73376489365573	35.084355710260326
M013	t+20	PD_LDOPA	-70.34225493650248	31.42104633067777
M013	t+30	PD_LDOPA	-73.28667814095732	33.195895509918515
M013	t+40	PD_LDOPA	-71.8928299609116	32.72871691100336
M013	t+50	PD_LDOPA	-76.6813768398857	33.55671256319554
M013	t-10	PD	-50.29916028951334	-1.6201679016228114
M013	t0	PD_LDOPA	-75.59988658106022	21.188377273159258
M014	no L-DOPA	PD	-50.58427901937138	-2.6412924236566067
M014	t+10	PD_LDOPA	-61.1502149240619	20.447304130775024
M014	t+20	PD_LDOPA	-62.11600016314462	21.459785521042257
M014	t+30	PD_LDOPA	-63.826777001087414	22.872032158470304
M014	t+40	PD_LDOPA	-67.2419703768412	24.375152228574876
M014	t+50	PD_LDOPA	-67.00231640886378	25.02274379951502
M014	t-10	PD	-49.32157271856471	-1.1553122373720996
M014	t0	PD_LDOPA	-55.74904656445281	7.133241347859235
M015	no L-DOPA	PD	-45.89792840397581	-2.6424479397300473
M015	t+10	PD_LDOPA	-47.34924750840182	7.131165391987989
M015	t+20	PD_LDOPA	-51.194066665246766	7.892880227774759
M015	t+30	PD_LDOPA	-48.66821077562639	7.556544302439812
M015	t+40	PD_LDOPA	-46.85688201275685	6.264465645809549
M015	t+50	PD_LDOPA	-46.99958097025481	5.259678267656739
M015	t-10	PD	-44.67478728764975	-0.9952643019966478
M015	t0	PD_LDOPA	-44.38578075378149	0.38156628384019153
M016	no L-DOPA	SHAM	-49.184377447108226	-0.13475286755644972
M016	t+10	SHAM	-47.028598658262695	-0.09105486249401232
M016	t+20	SHAM	-46.65294910872254	-0.21590071747588754
M016	t+30	SHAM	-48.40308384044401	-0.04878681490074754
M016	t+40	SHAM	-47.263583099502014	0.11578384423169273
M016	t+50	SHAM	-54.693688825019485	0.011208367267479922
M016	t-10	SHAM	-47.78719741897686	7.942319163946332e-05
M016	t0	SHAM	-47.55629635161511	0.09024574263186566
M017	no L-DOPA	PD	-42.04424033088468	-3.1870014406102265
M017	t+10	PD_LDOPA	-68.1570587679064	19.75868236673852
M017	t+20	PD_LDOPA	-66.05282184850995	18.939909883926283
M017	t+30	PD_LDOPA	-68.34179338138426	19.972688013032197
M017	t+40	PD_LDOPA	-73.52363743221042	21.63220700234455
M017	t+50	PD_LDOPA	-78.2523269735612	27.556886488269228
M017	t-10	PD	-45.704519650277305	-2.1922174667836973
M017	t0	PD_LDOPA	-51.843112475977264	7.554470246935255
M018	no L-DOPA	SHAM	-47.37850961387094	-0.10038851372984733
M018	t+10	SHAM	-46.82692430916978	-0.3466151084324545
M018	t+20	SHAM	-44.14812787769285	-0.3751298417287694
M018	t+30	SHAM	-48.7203959150482	-0.07297491659332371
M018	t+40	SHAM	-46.718330608334206	-0.3336024128588421
M018	t+50	SHAM	-46.27402950502477	-0.2805061916812597
M018	t-10	SHAM	-46.77447736199451	-0.4199249362054141
M018	t0	SHAM	-48.064481148981955	-0.2886520037500284
